# Supplementary material for: Regulation of the JMJD3 (KDM6B) histone demethylase in glioblastoma stem cells by STAT3
Source: PLoS One. 2017 Apr 6;12(4):e0174775. doi: 10.1371/journal.pone.0174775 (PMC5383422; doi:10.1371/journal.pone.0174775)
Supplement: S1 Table — ChIP Sequencing analysis using H3K27me3 antibody yielded a list of gene promoters that likely show a reduction in repressive H3K27me3 mark upon S3i treatment. (XLSX) [file pone.0174775.s005.xlsx]

## Sheet: Sheet1
List of gene promoters with reduction in H3K27me3 mark upon S3i treatment
Gene symbol		log(normalized ratio,2)	* z score
MTRNR2L1	NM_001190452_MTRNR2L1	6.39232	5.10454
ACSBG2	NM_030924_ACSBG2	6.16288	4.90177
WNT7B	NM_058238_WNT7B	5.9599	4.72238
CALN1	NM_031468_CALN1	5.82532	4.60344
ODF4	NM_153007_ODF4	5.58285	4.38915
TCEAL5	NM_001012979_TCEAL5	5.53998	4.35125
CPN2	NM_001080513_CPN2	5.39111	4.21969
RASA3	NM_007368_RASA3	5.39111	4.21969
EMR3	NM_032571_EMR3	5.37412	4.20468
SOX8	NM_014587_SOX8	5.26514	4.10836
MORC3	NM_015358_MORC3	5.18392	4.03658
ASNSD1	NM_019048_ASNSD1	5.13578	3.99403
TCP10L2	NM_001145121_TCP10L2	5.09785	3.96051
IGSF5	NM_001080444_IGSF5	5.09785	3.96051
AMN	NM_030943_AMN	5.074	3.93943
GNA12	NM_007353_GNA12	5.04975	3.918
PXDNL	NM_144651_PXDNL	5.03747	3.90715
TESPA1	NM_001136030_TESPA1	5.03747	3.90715
AHNAK2	NM_138420_AHNAK2	5.00946	3.88239
IFIT3	NM_001031683_IFIT3	4.98729	3.8628
CEP170B	NM_001112726_CEP170B	4.91194	3.79621
CLEC14A	NM_175060_CLEC14A	4.89162	3.77825
FBXO39	NM_153230_FBXO39	4.88821	3.77523
CYP4F2	NM_001082_CYP4F2	4.87101	3.76004
ZNF426	NM_024106_ZNF426	4.83067	3.72438
KCNH5	NM_172376_KCNH5	4.80373	3.70058
CRX	NM_000554_CRX	4.7855	3.68446
TRIP11	NM_004239_TRIP11	4.77259	3.67305
FGD3	NM_001083536_FGD3	4.75207	3.65492
DEFB1	NM_005218_DEFB1	4.74454	3.64826
AATK	NM_001080395_AATK	4.74076	3.64492
METTL10	NM_212554_METTL10	4.70627	3.61444
SERPINA12	NM_173850_SERPINA12	4.63472	3.5512
ENTHD1	NM_152512_ENTHD1	4.63063	3.54759
ZNF613	NM_001031721_ZNF613	4.63063	3.54759
PRKCG	NM_002739_PRKCG	4.62654	3.54398
SECISBP2L	NM_001193489_SECISBP2L	4.54215	3.46939
ZNF420	NM_144689_ZNF420	4.54215	3.46939
AQP8	NM_001169_AQP8	4.54215	3.46939
WFDC11	NM_147197_WFDC11	4.5378	3.46555
SLC22A7	NM_153320_SLC22A7	4.52026	3.45004
IGFL3	NM_207393_IGFL3	4.52026	3.45004
SYBU	NM_001099746_SYBU	4.5025	3.43435
SYBU	NM_001099745_SYBU	4.49803	3.4304
DBX2	NM_001004329_DBX2	4.48904	3.42245
KLHL31	NM_001003760_KLHL31	4.48904	3.42245
SULT2B1	NM_177973_SULT2B1	4.47999	3.41446
CEP76	NM_024899_CEP76	4.47089	3.40641
CASP4	NM_001225_CASP4	4.45713	3.39425
CHD3	NM_001005271_CHD3	4.44788	3.38608
KLRF1	NM_016523_KLRF1	4.44788	3.38608
THEG	NM_199202_THEG	4.43857	3.37785
CRY1	NM_004075_CRY1	4.4339	3.37372
ANKRD18B	NM_001244752_ANKRD18B	4.4292	3.36957
MRAP	NM_206898_MRAP	4.4245	3.36541
SECISBP2L	NM_014701_SECISBP2L	4.4245	3.36541
CXorf22	NM_152632_CXorf22	4.41978	3.36124
ARHGAP40	NM_001164431_ARHGAP40	4.40711	3.35004
MRAP	NM_178817_MRAP	4.39593	3.34016
PSG3	NM_021016_PSG3	4.38507	3.33057
IFI44	NM_006417_IFI44	4.37656	3.32305
CBLL1	NM_024814_CBLL1	4.37656	3.32305
PIGK	NM_005482_PIGK	4.35693	3.3057
MYBPC3	NM_000256_MYBPC3	4.35446	3.30352
C17orf85	NM_001114118_C17orf85	4.32698	3.27923
KIAA1704	NM_018559_KIAA1704	4.32698	3.27923
NR2C2AP	NM_176880_NR2C2AP	4.31686	3.27028
MYEOV	NM_138768_MYEOV	4.31007	3.26428
PEBP4	NM_144962_PEBP4	4.30154	3.25674
TPST2	NM_001008566_TPST2	4.29123	3.24763
TMEM74B	NM_018354_TMEM74B	4.29123	3.24763
ADO	NM_032804_ADO	4.29123	3.24763
MT1E	NM_175617_MT1E	4.28085	3.23846
PPP6R2	NM_014678_PPP6R2	4.26865	3.22768
GPR4	NM_005282_GPR4	4.26514	3.22458
STRN	NM_003162_STRN	4.25457	3.21524
NPIPL3	NM_130464_NPIPL3	4.24926	3.21054
FAM205A	NM_001141917_FAM205A	4.24393	3.20583
TAF10	NM_006284_TAF10	4.2332	3.19635
CST8	NM_005492_CST8	4.2332	3.19635
WDR60	NM_018051_WDR60	4.22239	3.1868
MRPS17	NM_015969_MRPS17	4.2115	3.17717
CCDC14	NM_022757_CCDC14	4.2115	3.17717
ADAM22	NM_021723_ADAM22	4.20053	3.16748
ZNF486	NM_052852_ZNF486	4.19502	3.1626
IFIT5	NM_012420_IFIT5	4.18948	3.15771
INSL4	NM_002195_INSL4	4.18948	3.15771
EGLN1	NM_022051_EGLN1	4.18392	3.15279
GALR1	NM_001480_GALR1	4.18392	3.15279
GOLT1A	NM_198447_GOLT1A	4.17834	3.14786
ZC3H7A	NM_014153_ZC3H7A	4.17273	3.14291
SRRM1	NM_005839_SRRM1	4.16711	3.13794
FOXR2	NM_198451_FOXR2	4.15579	3.12794
ATP9B	NM_198531_ATP9B	4.1501	3.12291
C16orf3	NM_001214_C16orf3	4.1501	3.12291
FOXP4	NM_001012427_FOXP4	4.14439	3.11786
NXPE1	NM_152315_NXPE1	4.12711	3.10259
CFHR5	NM_030787_CFHR5	4.12711	3.10259
NOD2	NM_022162_NOD2	4.12131	3.09746
TCN1	NM_001062_TCN1	4.11548	3.09231
FOXP4	NM_001012426_FOXP4	4.09785	3.07672
LOC100132247	NM_001135865_LOC100132247	4.09785	3.07672
CENPT	NM_025082_CENPT	4.09192	3.07149
SERPINA5	NM_000624_SERPINA5	4.09192	3.07149
MBP	NM_001025081_MBP	4.08597	3.06623
ZNF611	NM_030972_ZNF611	4.08	3.06095
SPANXD	NM_032417_SPANXD	4.08	3.06095
TRPV6	NM_018646_TRPV6	4.06193	3.04498
EVI5L	NM_001159944_EVI5L	4.04975	3.03422
DNAJC1	NM_022365_DNAJC1	4.04975	3.03422
CEACAM5	NM_004363_CEACAM5	4.04363	3.0288
CALCB	NM_000728_CALCB	4.03747	3.02337
NDUFC2-KCTD14	NM_001203261_NDUFC2-KCTD14	4.03747	3.02337
EIF1	NM_005801_EIF1	4.03747	3.02337
CENPP	NM_001012267_CENPP	4.03747	3.02337
RASSF10	NM_001080521_RASSF10	4.0313	3.01791
RPA3	NM_002947_RPA3	4.0313	3.01791
FXYD2	NM_001680_FXYD2	4.02509	3.01242
ZNF697	NM_001080470_ZNF697	4.02509	3.01242
NDUFC2	NM_001204054_NDUFC2	4.01886	3.00692
POM121	NM_172020_POM121	4.01886	3.00692
USP6NL	NM_001080491_USP6NL	4.01886	3.00692
MTRNR2L3	NM_001190472_MTRNR2L3	4.0126	3.00138
PGP	NM_001042371_PGP	4.0126	3.00138
LOC100130880	NM_001243523_LOC100130880	4.00631	2.99583
SP2	NM_003110_SP2	4.00631	2.99583
WNT16	NM_016087_WNT16	4.00496	2.99463
ZNF132	NM_003433_ZNF132	4	2.99025
LILRB1	NM_006669_LILRB1	3.99578	2.98651
ZNF425	NM_001001661_ZNF425	3.99366	2.98464
TCEAL4	NM_024863_TCEAL4	3.98729	2.97901
CBX5	NM_012117_CBX5	3.98089	2.97336
C4orf19	NM_018302_C4orf19	3.98089	2.97336
RARS	NM_002887_RARS	3.98089	2.97336
SLC17A9	NM_022082_SLC17A9	3.98089	2.97336
CCL13	NM_005408_CCL13	3.97768	2.97052
RCL1	NM_005772_RCL1	3.96801	2.96198
ZP3	NM_001110354_ZP3	3.96153	2.95625
LCE3C	NM_178434_LCE3C	3.96153	2.95625
CRYBB2	NM_000496_CRYBB2	3.95501	2.95049
TMEM45B	NM_138788_TMEM45B	3.94847	2.94471
GBE1	NM_000158_GBE1	3.9419	2.9389
TGFBR1	NM_001130916_TGFBR1	3.9419	2.9389
TBC1D19	NM_018317_TBC1D19	3.9419	2.9389
SLC36A3	NM_181774_SLC36A3	3.9419	2.9389
CYR61	NM_001554_CYR61	3.93529	2.93306
PDE4D	NM_001104631_PDE4D	3.92866	2.9272
ZNF792	NM_175872_ZNF792	3.92866	2.9272
GINS1	NM_021067_GINS1	3.92866	2.9272
TTLL10	NM_153254_TTLL10	3.922	2.92131
SVEP1	NM_153366_SVEP1	3.922	2.92131
MDH2	NM_005918_MDH2	3.9153	2.91539
ORAI3	NM_152288_ORAI3	3.9153	2.91539
C10orf99	NM_207373_C10orf99	3.9153	2.91539
CCDC108	NM_194302_CCDC108	3.90858	2.90945
ARRDC2	NM_015683_ARRDC2	3.90858	2.90945
MMP15	NM_002428_MMP15	3.90858	2.90945
KRT28	NM_181535_KRT28	3.90182	2.90348
KRTAP5-11	NM_001005405_KRTAP5-11	3.90182	2.90348
MEIS3	NM_020160_MEIS3	3.90182	2.90348
ZGLP1	NM_001103167_ZGLP1	3.90182	2.90348
SGPP1	NM_030791_SGPP1	3.89503	2.89748
POLA1	NM_016937_POLA1	3.89503	2.89748
KCNB2	NM_004770_KCNB2	3.89503	2.89748
TUBGCP3	NM_006322_TUBGCP3	3.88821	2.89145
CBFA2T3	NM_005187_CBFA2T3	3.88821	2.89145
REG1B	NM_006507_REG1B	3.88821	2.89145
ZNF230	NM_006300_ZNF230	3.88821	2.89145
SLC14A2	NM_007163_SLC14A2	3.88136	2.88539
NUP93	NM_001242796_NUP93	3.88136	2.88539
SNX8	NM_013321_SNX8	3.87964	2.88387
FAM210B	NM_080821_FAM210B	3.87447	2.87931
GSTM4	NM_000850_GSTM4	3.87447	2.87931
CD163L1	NM_174941_CD163L1	3.87447	2.87931
FAM71C	NM_153364_FAM71C	3.86755	2.87319
ZNF594	NM_032530_ZNF594	3.86755	2.87319
NLRP11	NM_145007_NLRP11	3.86755	2.87319
SLC9C2	NM_178527_SLC9C2	3.86755	2.87319
WDR49	NM_178824_WDR49	3.8606	2.86705
CHDH	NM_018397_CHDH	3.8606	2.86705
SYT3	NM_001160329_SYT3	3.85361	2.86087
KCTD19	NM_001100915_KCTD19	3.85361	2.86087
OPRK1	NM_000912_OPRK1	3.84659	2.85467
CST11	NM_130794_CST11	3.84307	2.85155
MSN	NM_002444_MSN	3.83954	2.84843
GSTM4	NM_147148_GSTM4	3.83245	2.84217
KRBA2	NM_213597_KRBA2	3.82532	2.83587
PEX11B	NM_001184795_PEX11B	3.82532	2.83587
MOB2	NM_001172223_MOB2	3.82532	2.83587
GOLPH3L	NM_018178_GOLPH3L	3.82532	2.83587
PTH	NM_000315_PTH	3.81816	2.82954
GRM3	NM_000840_GRM3	3.81816	2.82954
GSG1L	NM_144675_GSG1L	3.81816	2.82954
FAM208A	NM_001112736_FAM208A	3.80373	2.81679
CWF19L1	NM_018294_CWF19L1	3.80373	2.81679
NDUFAB1	NM_005003_NDUFAB1	3.80373	2.81679
SDHA	NM_004168_SDHA	3.79647	2.81037
PPP6R2	NM_001242900_PPP6R2	3.78916	2.80391
PFAS	NM_012393_PFAS	3.78916	2.80391
KCNN4	NM_002250_KCNN4	3.78916	2.80391
ARMCX5	NM_001168478_ARMCX5	3.78916	2.80391
ZNF337	NM_015655_ZNF337	3.78672	2.80175
PANX1	NM_015368_PANX1	3.78182	2.79742
RGMA	NM_020211_RGMA	3.78182	2.79742
PDE7B	NM_018945_PDE7B	3.78182	2.79742
GUCY2F	NM_001522_GUCY2F	3.77444	2.7909
RPRD1B	NM_021215_RPRD1B	3.77444	2.7909
PITPNA	NM_006224_PITPNA	3.76702	2.78435
SAMD9	NM_001193307_SAMD9	3.76702	2.78435
SAMD9	NM_017654_SAMD9	3.76702	2.78435
SEC23IP	NM_007190_SEC23IP	3.75957	2.77776
MON2	NM_015026_MON2	3.75957	2.77776
STRAP	NM_007178_STRAP	3.75207	2.77113
ZNF441	NM_152355_ZNF441	3.75207	2.77113
TSGA13	NM_052933_TSGA13	3.74454	2.76448
NCAN	NM_004386_NCAN	3.73697	2.75778
TRIM28	NM_005762_TRIM28	3.72935	2.75105
KATNAL2	NM_031303_KATNAL2	3.72935	2.75105
CD300A	NM_001256841_CD300A	3.7217	2.74429
SDCBP2	NM_015685_SDCBP2	3.7217	2.74429
IFNA7	NM_021057_IFNA7	3.7217	2.74429
SLC16A12	NM_213606_SLC16A12	3.714	2.73749
GPR113	NM_001145169_GPR113	3.714	2.73749
PPP2R2C	NM_181876_PPP2R2C	3.714	2.73749
FAM160B1	NM_020940_FAM160B1	3.714	2.73749
MTMR8	NM_017677_MTMR8	3.70627	2.73065
IFI27	NM_005532_IFI27	3.70627	2.73065
TYMS	NM_001071_TYMS	3.69849	2.72378
NPM2	NM_182795_NPM2	3.69849	2.72378
CCDC90B	NM_021825_CCDC90B	3.69849	2.72378
MX1	NM_001178046_MX1	3.69849	2.72378
PRPF38A	NM_032864_PRPF38A	3.69849	2.72378
C2CD3	NM_015531_C2CD3	3.69849	2.72378
MUC16	NM_024690_MUC16	3.69067	2.71687
KMO	NM_003679_KMO	3.69067	2.71687
NBPF15	NM_001170755_NBPF15	3.69067	2.71687
TMEM35	NM_021637_TMEM35	3.69067	2.71687
CCDC157	NM_001017437_CCDC157	3.69067	2.71687
FAM169B	NM_182562_FAM169B	3.69067	2.71687
CNPY1	NM_001103176_CNPY1	3.69067	2.71687
LRGUK	NM_144648_LRGUK	3.68281	2.70992
CLEC9A	NM_207345_CLEC9A	3.68281	2.70992
LILRA3	NM_006865_LILRA3	3.68281	2.70992
DOCK10	NM_014689_DOCK10	3.67886	2.70643
ATP1B2	NM_001678_ATP1B2	3.6749	2.70293
DDX19B	NM_001257174_DDX19B	3.6749	2.70293
C22orf42	NM_001010859_C22orf42	3.6749	2.70293
IFI27	NM_001130080_IFI27	3.6749	2.70293
MPL	NM_005373_MPL	3.6749	2.70293
C21orf59	NM_021254_C21orf59	3.6749	2.70293
TRIM68	NM_018073_TRIM68	3.66696	2.69591
ZNF14	NM_021030_ZNF14	3.66696	2.69591
GABARAPL2	NM_007285_GABARAPL2	3.66696	2.69591
TTC38	NM_017931_TTC38	3.66696	2.69591
SPTSSA	NM_138288_SPTSSA	3.66163	2.6912
COX4I1	NM_001861_COX4I1	3.65896	2.68884
KRTAP25-1	NM_001128598_KRTAP25-1	3.65896	2.68884
PDXK	NM_003681_PDXK	3.65896	2.68884
METTL21B	NM_015433_METTL21B	3.65896	2.68884
C7orf66	NM_001024607_C7orf66	3.65093	2.68174
FAM149B1	NM_173348_FAM149B1	3.65093	2.68174
ZBTB26	NM_020924_ZBTB26	3.64284	2.6746
RAB39A	NM_017516_RAB39A	3.64284	2.6746
ABHD4	NM_022060_ABHD4	3.64284	2.6746
SSX4B	NM_001034832_SSX4B	3.64284	2.6746
SSX4B	NM_001034832_SSX4B	3.64284	2.6746
ROBO3	NM_022370_ROBO3	3.64284	2.6746
ABCD4	NM_005050_ABCD4	3.63472	2.66742
C5AR1	NM_001736_C5AR1	3.63472	2.66742
PPP2R2C	NM_001206996_PPP2R2C	3.63472	2.66742
ZNF613	NM_024840_ZNF613	3.63472	2.66742
RHBDL2	NM_017821_RHBDL2	3.63472	2.66742
CCL28	NM_148672_CCL28	3.63472	2.66742
CACUL1	NM_153810_CACUL1	3.63472	2.66742
MIIP	NM_021933_MIIP	3.63472	2.66742
AKR1B15	NM_001080538_AKR1B15	3.63472	2.66742
LYPLAL1	NM_138794_LYPLAL1	3.62654	2.66019
BTD	NM_000060_BTD	3.62654	2.66019
EBI3	NM_005755_EBI3	3.62654	2.66019
ZNF324	NM_014347_ZNF324	3.62654	2.66019
AHSG	NM_001622_AHSG	3.62654	2.66019
DUS1L	NM_022156_DUS1L	3.62654	2.66019
KRT24	NM_019016_KRT24	3.62654	2.66019
TTYH1	NM_001201461_TTYH1	3.62381	2.65777
SLITRK3	NM_014926_SLITRK3	3.62244	2.65656
KNDC1	NM_152643_KNDC1	3.61832	2.65293
VPS4B	NM_004869_VPS4B	3.61832	2.65293
PLA2G4F	NM_213600_PLA2G4F	3.61832	2.65293
RNASE2	NM_002934_RNASE2	3.61832	2.65293
SNRNP25	NM_024571_SNRNP25	3.61832	2.65293
ELMO1	NM_001206482_ELMO1	3.61832	2.65293
RFX4	NM_001206691_RFX4	3.61832	2.65293
FAM103A1	NM_031452_FAM103A1	3.61832	2.65293
TBL1XR1	NM_024665_TBL1XR1	3.61832	2.65293
RTP4	NM_022147_RTP4	3.61832	2.65293
SMAD4	NM_005359_SMAD4	3.61832	2.65293
FAM227B	NM_152647_FAM227B	3.61832	2.65293
MAT2A	NM_005911_MAT2A	3.61005	2.64562
TFEC	NM_001244583_TFEC	3.61005	2.64562
KLHL36	NM_024731_KLHL36	3.61005	2.64562
ALKBH1	NM_006020_ALKBH1	3.61005	2.64562
ACMSD	NM_138326_ACMSD	3.61005	2.64562
ARHGEF37	NM_001001669_ARHGEF37	3.61005	2.64562
GOLGA6L1	NM_001001413_GOLGA6L1	3.61005	2.64562
WDR72	NM_182758_WDR72	3.61005	2.64562
IQCG	NM_001134435_IQCG	3.60174	2.63827
CR1	NM_000651_CR1	3.60174	2.63827
EIF2S3	NM_001415_EIF2S3	3.60174	2.63827
ANK3	NM_001204403_ANK3	3.60174	2.63827
IL34	NM_152456_IL34	3.59547	2.63273
STARD5	NM_181900_STARD5	3.59337	2.63088
SLURP1	NM_020427_SLURP1	3.59337	2.63088
CHMP7	NM_152272_CHMP7	3.59337	2.63088
GMNC	NM_001146686_GMNC	3.59337	2.63088
TTYH1	NM_001005367_TTYH1	3.58496	2.62344
LFNG	NM_002304_LFNG	3.58496	2.62344
CASC4	NM_177974_CASC4	3.58496	2.62344
HSPA14	NM_016299_HSPA14	3.58496	2.62344
PHC1	NM_004426_PHC1	3.58496	2.62344
KRT33B	NM_002279_KRT33B	3.58074	2.61971
DDX10	NM_004398_DDX10	3.5765	2.61597
ANKRD7	NM_019644_ANKRD7	3.5765	2.61597
ACVRL1	NM_001077401_ACVRL1	3.5765	2.61597
NPEPL1	NM_001204872_NPEPL1	3.57225	2.61221
DUSP3	NM_004090_DUSP3	3.56799	2.60844
ZNF799	NM_001080821_ZNF799	3.56799	2.60844
B3GNT8	NM_198540_B3GNT8	3.56799	2.60844
CDRT15L2	NM_001190790_CDRT15L2	3.56799	2.60844
PYROXD1	NM_024854_PYROXD1	3.56799	2.60844
JUNB	NM_002229_JUNB	3.56371	2.60467
ACRBP	NM_032489_ACRBP	3.55943	2.60088
MS4A8	NM_031457_MS4A8	3.55943	2.60088
KIAA1377	NM_020802_KIAA1377	3.55943	2.60088
KCNK5	NM_003740_KCNK5	3.55943	2.60088
TTYH1	NM_020659_TTYH1	3.55081	2.59326
SLC2A4	NM_001042_SLC2A4	3.55081	2.59326
PLA2G1B	NM_000928_PLA2G1B	3.55081	2.59326
ATP5G2	NM_001002031_ATP5G2	3.55081	2.59326
ARID5B	NM_001244638_ARID5B	3.55081	2.59326
RPH3A	NM_001143854_RPH3A	3.55081	2.59326
TMEM63C	NM_020431_TMEM63C	3.55081	2.59326
TIMP3	NM_000362_TIMP3	3.55081	2.59326
ANKFN1	NM_153228_ANKFN1	3.54215	2.58561
CLEC4D	NM_080387_CLEC4D	3.54215	2.58561
LRWD1	NM_152892_LRWD1	3.54215	2.58561
POGK	NM_017542_POGK	3.54215	2.58561
VAC14	NM_018052_VAC14	3.5378	2.58176
RAET1G	NM_001001788_RAET1G	3.53343	2.5779
HOXB13	NM_006361_HOXB13	3.53343	2.5779
PRTFDC1	NM_020200_PRTFDC1	3.53343	2.5779
RPH3A	NM_014954_RPH3A	3.53343	2.5779
ZMIZ2	NM_031449_ZMIZ2	3.52466	2.57015
USP13	NM_003940_USP13	3.52466	2.57015
EPOR	NM_000121_EPOR	3.52466	2.57015
EEPD1	NM_030636_EEPD1	3.52466	2.57015
KLRC4	NM_013431_KLRC4	3.52466	2.57015
SMAP2	NM_001198979_SMAP2	3.52466	2.57015
HSH2D	NM_032855_HSH2D	3.52466	2.57015
UMOD	NM_003361_UMOD	3.52466	2.57015
PIK3CG	NM_002649_PIK3CG	3.51584	2.56235
TSSK4	NM_001184739_TSSK4	3.51584	2.56235
SLC6A12	NM_001122847_SLC6A12	3.51584	2.56235
PRODH	NM_001195226_PRODH	3.51584	2.56235
HDAC2	NM_001527_HDAC2	3.51584	2.56235
DEPDC4	NM_152317_DEPDC4	3.51584	2.56235
GALNT9	NM_001122636_GALNT9	3.51584	2.56235
ZNF554	NM_001102651_ZNF554	3.51584	2.56235
IAPP	NM_000415_IAPP	3.50696	2.55451
MRPL30	NM_145212_MRPL30	3.50696	2.55451
UMOD	NM_001008389_UMOD	3.50696	2.55451
CSRP2BP	NM_020536_CSRP2BP	3.5025	2.55057
FILIP1L	NM_001042459_FILIP1L	3.50101	2.54925
HIST1H2AA	NM_170745_HIST1H2AA	3.49803	2.54661
FAM46D	NM_001170574_FAM46D	3.49803	2.54661
FAM46D	NM_152630_FAM46D	3.49803	2.54661
CASC4	NM_138423_CASC4	3.49803	2.54661
P2RX7	NM_002562_P2RX7	3.49803	2.54661
LIPC	NM_000236_LIPC	3.49803	2.54661
MS4A2	NM_000139_MS4A2	3.48904	2.53867
NPVF	NM_022150_NPVF	3.48904	2.53867
CGREF1	NM_001166241_CGREF1	3.48904	2.53867
RNF133	NM_139175_RNF133	3.48904	2.53867
SPACA5	NM_205856_SPACA5	3.48904	2.53867
SPACA5	NM_205856_SPACA5	3.48904	2.53867
LIME1	NM_017806_LIME1	3.48904	2.53867
SYNPO	NM_001166208_SYNPO	3.48904	2.53867
SLC24A5	NM_205850_SLC24A5	3.48452	2.53468
ZNF284	NM_001037813_ZNF284	3.47999	2.53067
TSFM	NM_001172697_TSFM	3.47999	2.53067
KCNA10	NM_005549_KCNA10	3.47999	2.53067
RPL29	NM_000992_RPL29	3.47089	2.52263
LAMC3	NM_006059_LAMC3	3.47089	2.52263
ZDHHC5	NM_015457_ZDHHC5	3.47089	2.52263
ZNF672	NM_024836_ZNF672	3.47089	2.52263
KIAA1456	NM_020844_KIAA1456	3.46784	2.51994
PFKP	NM_002627_PFKP	3.46173	2.51453
TSSK4	NM_174944_TSSK4	3.46173	2.51453
CLEC5A	NM_013252_CLEC5A	3.46173	2.51453
FAM109A	NM_144671_FAM109A	3.46173	2.51453
DCC	NM_005215_DCC	3.46173	2.51453
GPRC5B	NM_016235_GPRC5B	3.46173	2.51453
ARSJ	NM_024590_ARSJ	3.45251	2.50639
KIAA0226L	NM_025113_KIAA0226L	3.45251	2.50639
TES	NM_015641_TES	3.45251	2.50639
FBXO47	NM_001008777_FBXO47	3.45251	2.50639
C2orf27B	NM_214461_C2orf27B	3.45251	2.50639
ZNF630	NM_001037735_ZNF630	3.45251	2.50639
ALYREF	NM_005782_ALYREF	3.45251	2.50639
PROP1	NM_006261_PROP1	3.45251	2.50639
COMT	NM_000754_COMT	3.45251	2.50639
DHRS4L2	NM_198083_DHRS4L2	3.44323	2.49819
IL23R	NM_144701_IL23R	3.44323	2.49819
PLCB4	NM_000933_PLCB4	3.44323	2.49819
AGBL3	NM_178563_AGBL3	3.44323	2.49819
PTGER2	NM_000956_PTGER2	3.44323	2.49819
SRD5A2	NM_000348_SRD5A2	3.44323	2.49819
AMICA1	NM_001098526_AMICA1	3.44323	2.49819
NPHP3	NM_153240_NPHP3	3.44323	2.49819
CDPF1	NM_207327_CDPF1	3.44323	2.49819
NOD1	NM_006092_NOD1	3.43909	2.49453
DUSP23	NM_017823_DUSP23	3.4339	2.48993
FAM120AOS	NM_198841_FAM120AOS	3.4339	2.48993
NXF3	NM_022052_NXF3	3.4339	2.48993
AGPHD1	NM_001083612_AGPHD1	3.4339	2.48993
ZSCAN18	NM_001145542_ZSCAN18	3.4339	2.48993
SLC22A11	NM_018484_SLC22A11	3.43077	2.48717
TSFM	NM_001172696_TSFM	3.4245	2.48163
IGDCC4	NM_020962_IGDCC4	3.4245	2.48163
GDPD4	NM_182833_GDPD4	3.4245	2.48163
PXN	NM_025157_PXN	3.4245	2.48163
ZNF705A	NM_001004328_ZNF705A	3.4245	2.48163
BEST3	NM_032735_BEST3	3.41504	2.47327
KANSL2	NM_017822_KANSL2	3.41504	2.47327
ZNF552	NM_024762_ZNF552	3.41504	2.47327
OBFC1	NM_024928_OBFC1	3.41504	2.47327
ACSL5	NM_203380_ACSL5	3.41504	2.47327
CILP2	NM_153221_CILP2	3.41504	2.47327
PRKAG2	NM_016203_PRKAG2	3.41504	2.47327
OTX1	NM_001199770_OTX1	3.41504	2.47327
ZNF600	NM_198457_ZNF600	3.41187	2.47047
CDH4	NM_001252338_CDH4	3.41187	2.47047
OFD1	NM_003611_OFD1	3.41124	2.46991
OAS3	NM_006187_OAS3	3.40551	2.46485
ELOVL2	NM_017770_ELOVL2	3.40551	2.46485
PBOV1	NM_021635_PBOV1	3.40551	2.46485
LELP1	NM_001010857_LELP1	3.40551	2.46485
SPACA3	NM_173847_SPACA3	3.40551	2.46485
KLHL21	NM_014851_KLHL21	3.40551	2.46485
TMIGD1	NM_206832_TMIGD1	3.40551	2.46485
BEX5	NM_001012978_BEX5	3.40551	2.46485
SP7	NM_152860_SP7	3.40551	2.46485
IPO5	NM_002271_IPO5	3.39593	2.45638
APOH	NM_000042_APOH	3.39593	2.45638
CAPZA2	NM_006136_CAPZA2	3.39593	2.45638
C19orf70	NM_205767_C19orf70	3.39593	2.45638
VPS37B	NM_024667_VPS37B	3.39593	2.45638
BEX5	NM_001159560_BEX5	3.39593	2.45638
NOS1	NM_001204214_NOS1	3.39593	2.45638
WDYHV1	NM_018024_WDYHV1	3.39593	2.45638
KCNK1	NM_002245_KCNK1	3.39593	2.45638
CSF2RB	NM_000395_CSF2RB	3.39593	2.45638
MGAT2	NM_002408_MGAT2	3.38628	2.44785
FAM81B	NM_152548_FAM81B	3.38628	2.44785
MS4A1	NM_152866_MS4A1	3.38628	2.44785
CXCL17	NM_198477_CXCL17	3.38628	2.44785
ZNF264	NM_003417_ZNF264	3.38628	2.44785
LGMN	NM_005606_LGMN	3.38628	2.44785
EML2	NM_001193268_EML2	3.38628	2.44785
NCOR1	NM_001190440_NCOR1	3.38628	2.44785
SLIT3	NM_003062_SLIT3	3.38628	2.44785
ACSM2B	NM_001105069_ACSM2B	3.38628	2.44785
FAM24A	NM_001029888_FAM24A	3.38628	2.44785
ZNF782	NM_001001662_ZNF782	3.38305	2.44499
C6orf99	NM_001195032_C6orf99	3.3794	2.44177
RBL2	NM_005611_RBL2	3.37656	2.43926
CNFN	NM_032488_CNFN	3.37656	2.43926
DMRTB1	NM_033067_DMRTB1	3.37656	2.43926
SLC6A12	NM_003044_SLC6A12	3.37656	2.43926
BAGE2	NM_182482_BAGE2	3.37656	2.43926
C10orf131	NM_001130446_C10orf131	3.37656	2.43926
EXOSC5	NM_020158_EXOSC5	3.37656	2.43926
TTC28	NM_001145418_TTC28	3.37656	2.43926
EVA1B	NM_018166_EVA1B	3.37656	2.43926
SARS	NM_006513_SARS	3.37656	2.43926
ABCA4	NM_000350_ABCA4	3.37656	2.43926
IFNA8	NM_002170_IFNA8	3.36678	2.43062
BCAT1	NM_001178093_BCAT1	3.36678	2.43062
ALDH2	NM_000690_ALDH2	3.36678	2.43062
MS4A2	NM_001256916_MS4A2	3.36678	2.43062
ELMOD1	NM_001130037_ELMOD1	3.36678	2.43062
CCAR1	NM_018237_CCAR1	3.36678	2.43062
CCM2L	NM_080625_CCM2L	3.36678	2.43062
VEPH1	NM_001167917_VEPH1	3.35693	2.42192
SLC22A4	NM_003059_SLC22A4	3.35693	2.42192
PGM5	NM_021965_PGM5	3.35693	2.42192
POMP	NM_015932_POMP	3.35693	2.42192
TFEC	NM_012252_TFEC	3.35693	2.42192
SLC12A5	NM_001134771_SLC12A5	3.35693	2.42192
ABAT	NM_000663_ABAT	3.35693	2.42192
ZNF253	NM_021047_ZNF253	3.35693	2.42192
AKAP6	NM_004274_AKAP6	3.34702	2.41315
SMYD2	NM_020197_SMYD2	3.34702	2.41315
SPTSSB	NM_001040100_SPTSSB	3.34702	2.41315
PLXND1	NM_015103_PLXND1	3.34702	2.41315
TTC3	NM_003316_TTC3	3.34702	2.41315
IL10RB	NM_000628_IL10RB	3.34702	2.41315
SEL1L	NM_005065_SEL1L	3.34702	2.41315
KRTAP9-2	NM_031961_KRTAP9-2	3.34061	2.40749
TIMM22	NM_013337_TIMM22	3.33703	2.40433
EMILIN2	NM_032048_EMILIN2	3.33703	2.40433
KIF20A	NM_005733_KIF20A	3.33703	2.40433
CSF3	NM_001178147_CSF3	3.33703	2.40433
AGAP6	NM_001077665_AGAP6	3.33703	2.40433
BAGE3	NM_182481_BAGE3	3.33703	2.40433
ANXA3	NM_005139_ANXA3	3.33703	2.40433
ALDH2	NM_001204889_ALDH2	3.33703	2.40433
KRT6C	NM_173086_KRT6C	3.33703	2.40433
NCOR1	NM_001190438_NCOR1	3.33703	2.40433
THAP11	NM_020457_THAP11	3.33703	2.40433
SOD1	NM_000454_SOD1	3.33703	2.40433
DBF4	NM_006716_DBF4	3.33703	2.40433
ZNF491	NM_152356_ZNF491	3.33703	2.40433
KLKB1	NM_000892_KLKB1	3.33703	2.40433
PABPC1L	NM_001124756_PABPC1L	3.33703	2.40433
RNF128	NM_024539_RNF128	3.32698	2.39544
FAM83C	NM_178468_FAM83C	3.32698	2.39544
MT2A	NM_005953_MT2A	3.32698	2.39544
SIX4	NM_017420_SIX4	3.32698	2.39544
PRSS3	NM_007343_PRSS3	3.32698	2.39544
LAPTM4B	NM_018407_LAPTM4B	3.32698	2.39544
GPN2	NM_018066_GPN2	3.32698	2.39544
ASB2	NM_001202429_ASB2	3.32698	2.39544
CMKLR1	NM_001142345_CMKLR1	3.32698	2.39544
CREB3	NM_006368_CREB3	3.32698	2.39544
TIMM10	NM_012456_TIMM10	3.32698	2.39544
CLDN10	NM_006984_CLDN10	3.31686	2.3865
EIF4B	NM_001417_EIF4B	3.31686	2.3865
MRPL48	NM_016055_MRPL48	3.31686	2.3865
SLC6A12	NM_001122848_SLC6A12	3.31686	2.3865
UFC1	NM_016406_UFC1	3.31686	2.3865
FAM109A	NM_001177997_FAM109A	3.31686	2.3865
ANKRD36B	NM_025190_ANKRD36B	3.31686	2.3865
CDC42EP1	NM_152243_CDC42EP1	3.31686	2.3865
LILRA3	NM_001172654_LILRA3	3.31686	2.3865
TCEA2	NM_198723_TCEA2	3.31686	2.3865
ZNF558	NM_144693_ZNF558	3.31686	2.3865
KRTAP5-2	NM_001004325_KRTAP5-2	3.31686	2.3865
GOT2	NM_002080_GOT2	3.30666	2.37749
PET117	NM_001164811_PET117	3.30666	2.37749
COPZ2	NM_016429_COPZ2	3.30666	2.37749
TPRG1L	NM_182752_TPRG1L	3.30666	2.37749
LRRC58	NM_001099678_LRRC58	3.30666	2.37749
NPSR1	NM_207173_NPSR1	3.30666	2.37749
RAD18	NM_020165_RAD18	3.30666	2.37749
ADH1A	NM_000667_ADH1A	3.30325	2.37447
GALNT7	NM_017423_GALNT7	3.30154	2.37296
WTH3DI	NM_001077637_WTH3DI	3.29639	2.36841
FGF21	NM_019113_FGF21	3.29639	2.36841
IPO11	NM_001134779_IPO11	3.29639	2.36841
TNKS	NM_003747_TNKS	3.29639	2.36841
CSF3	NM_000759_CSF3	3.29639	2.36841
ALAS2	NM_001037967_ALAS2	3.29639	2.36841
NTF3	NM_001102654_NTF3	3.29639	2.36841
DMGDH	NM_013391_DMGDH	3.29639	2.36841
C10orf120	NM_001010912_C10orf120	3.29639	2.36841
KANSL1L	NM_152519_KANSL1L	3.29639	2.36841
ARHGEF16	NM_014448_ARHGEF16	3.29639	2.36841
ROPN1B	NM_001012337_ROPN1B	3.29123	2.36385
BIN2	NM_016293_BIN2	3.28605	2.35927
IGSF21	NM_032880_IGSF21	3.28605	2.35927
SLC6A12	NM_001206931_SLC6A12	3.28605	2.35927
TRPC4AP	NM_015638_TRPC4AP	3.28605	2.35927
ZNF358	NM_018083_ZNF358	3.28605	2.35927
FADS1	NM_013402_FADS1	3.28605	2.35927
KRTAP19-6	NM_181612_KRTAP19-6	3.28605	2.35927
ACSM2B	NM_182617_ACSM2B	3.28605	2.35927
SOWAHD	NM_001105576_SOWAHD	3.27563	2.35006
GPATCH1	NM_018025_GPATCH1	3.27563	2.35006
DDX5	NM_004396_DDX5	3.27563	2.35006
MCCC1	NM_020166_MCCC1	3.27563	2.35006
KRTAP10-5	NM_198694_KRTAP10-5	3.27563	2.35006
CHST8	NM_022467_CHST8	3.27563	2.35006
MB	NM_203377_MB	3.27563	2.35006
GCNT2	NM_145655_GCNT2	3.27563	2.35006
AIMP2	NM_006303_AIMP2	3.27563	2.35006
SP7	NM_001173467_SP7	3.27563	2.35006
NCSTN	NM_015331_NCSTN	3.27563	2.35006
MFHAS1	NM_004225_MFHAS1	3.26514	2.34079
FLT3	NM_004119_FLT3	3.26514	2.34079
ELOVL3	NM_152310_ELOVL3	3.26514	2.34079
ANK3	NM_001204404_ANK3	3.26514	2.34079
AKAP12	NM_005100_AKAP12	3.26514	2.34079
AMER2	NM_199138_AMER2	3.26514	2.34079
BOLL	NM_197970_BOLL	3.26514	2.34079
ORM1	NM_000607_ORM1	3.26514	2.34079
HLA-F	NM_001098479_HLA-F	3.26514	2.34079
PBDC1	NM_016500_PBDC1	3.26514	2.34079
HLA-F	NM_001098479_HLA-F	3.26514	2.34079
HLA-F	NM_001098479_HLA-F	3.26514	2.34079
HLA-F	NM_001098479_HLA-F	3.26514	2.34079
HLA-F	NM_001098479_HLA-F	3.26514	2.34079
HLA-F	NM_001098479_HLA-F	3.26514	2.34079
HLA-F	NM_001098479_HLA-F	3.26514	2.34079
CTNNBIP1	NM_020248_CTNNBIP1	3.26514	2.34079
PRPF39	NM_017922_PRPF39	3.26514	2.34079
AGBL2	NM_024783_AGBL2	3.25987	2.33613
TAS2R50	NM_176890_TAS2R50	3.25457	2.33145
MLF1IP	NM_024629_MLF1IP	3.25457	2.33145
SMYD3	NM_022743_SMYD3	3.25457	2.33145
NUBPL	NM_001201573_NUBPL	3.25457	2.33145
CHST2	NM_004267_CHST2	3.25457	2.33145
SPATA16	NM_031955_SPATA16	3.25457	2.33145
BAAT	NM_001127610_BAAT	3.25457	2.33145
DOC2A	NM_003586_DOC2A	3.25457	2.33145
NPHS2	NM_014625_NPHS2	3.25457	2.33145
TMEM255B	NM_182614_TMEM255B	3.25457	2.33145
TLR5	NM_003268_TLR5	3.25457	2.33145
ISCA2	NM_194279_ISCA2	3.25457	2.33145
RAD1	NM_002853_RAD1	3.24926	2.32675
MS4A1	NM_021950_MS4A1	3.24393	2.32204
TSPAN13	NM_014399_TSPAN13	3.24393	2.32204
ERMAP	NM_018538_ERMAP	3.24393	2.32204
GTF2H3	NM_001516_GTF2H3	3.24393	2.32204
TRPC4AP	NM_199368_TRPC4AP	3.24393	2.32204
FGFR4	NM_002011_FGFR4	3.24393	2.32204
AKR1B10	NM_020299_AKR1B10	3.24393	2.32204
POLR2G	NM_002696_POLR2G	3.24393	2.32204
VGLL3	NM_016206_VGLL3	3.24393	2.32204
AMER2	NM_152704_AMER2	3.24393	2.32204
ANGEL1	NM_015305_ANGEL1	3.24393	2.32204
TYK2	NM_003331_TYK2	3.24393	2.32204
RNASE7	NM_032572_RNASE7	3.24393	2.32204
UPRT	NM_145052_UPRT	3.2375	2.31636
HUS1	NM_004507_HUS1	3.2332	2.31256
C9orf170	NM_001001709_C9orf170	3.2332	2.31256
CCDC66	NM_001012506_CCDC66	3.2332	2.31256
LIPT2	NM_001144869_LIPT2	3.2332	2.31256
FOSL1	NM_005438_FOSL1	3.2332	2.31256
ARHGAP15	NM_018460_ARHGAP15	3.2332	2.31256
WNT8A	NM_058244_WNT8A	3.2332	2.31256
CLCN7	NM_001114331_CLCN7	3.2332	2.31256
C20orf202	NM_001009612_C20orf202	3.2332	2.31256
CTAGE6	NM_178561_CTAGE6	3.2332	2.31256
COX6C	NM_004374_COX6C	3.22239	2.30301
MDH1	NM_001199111_MDH1	3.22239	2.30301
EPHX1	NM_000120_EPHX1	3.22239	2.30301
DCAF13	NM_015420_DCAF13	3.22239	2.30301
C7orf41	NM_152793_C7orf41	3.22239	2.30301
NDUFB7	NM_004146_NDUFB7	3.22239	2.30301
MOSPD2	NM_001177475_MOSPD2	3.22239	2.30301
MEF2A	NM_001130928_MEF2A	3.22239	2.30301
HAPLN4	NM_023002_HAPLN4	3.22239	2.30301
SLC10A6	NM_197965_SLC10A6	3.22239	2.30301
UROS	NM_000375_UROS	3.22239	2.30301
SPTLC2	NM_004863_SPTLC2	3.22239	2.30301
AGAP2	NM_014770_AGAP2	3.21369	2.29532
PHOX2A	NM_005169_PHOX2A	3.2115	2.29339
TMEM101	NM_032376_TMEM101	3.2115	2.29339
CLDN1	NM_021101_CLDN1	3.2115	2.29339
ARL14	NM_025047_ARL14	3.2115	2.29339
ATMIN	NM_015251_ATMIN	3.2115	2.29339
NME4	NM_005009_NME4	3.2115	2.29339
NCS1	NM_014286_NCS1	3.2115	2.29339
NBR1	NM_031862_NBR1	3.2115	2.29339
FAM209B	NM_001013646_FAM209B	3.2115	2.29339
YIPF4	NM_032312_YIPF4	3.2115	2.29339
FUK	NM_145059_FUK	3.2115	2.29339
KRTAP5-5	NM_001001480_KRTAP5-5	3.2115	2.29339
MOBP	NM_182935_MOBP	3.2115	2.29339
CSH1	NM_001317_CSH1	3.2115	2.29339
PDIA6	NM_005742_PDIA6	3.2115	2.29339
TRIM51	NM_032681_TRIM51	3.2115	2.29339
CDAN1	NM_138477_CDAN1	3.2115	2.29339
SLC22A7	NM_006672_SLC22A7	3.2115	2.29339
BTG2	NM_006763_BTG2	3.20053	2.28369
RASGEF1C	NM_175062_RASGEF1C	3.20053	2.28369
ME1	NM_002395_ME1	3.20053	2.28369
PI3	NM_002638_PI3	3.20053	2.28369
ZNF324B	NM_207395_ZNF324B	3.20053	2.28369
LPGAT1	NM_014873_LPGAT1	3.20053	2.28369
DTX3L	NM_138287_DTX3L	3.20053	2.28369
SERPINA6	NM_001756_SERPINA6	3.20053	2.28369
MBL2	NM_000242_MBL2	3.20053	2.28369
ACOT4	NM_152331_ACOT4	3.20053	2.28369
RASGRF1	NM_001145648_RASGRF1	3.19686	2.28044
DCAF8L2	NM_001136533_DCAF8L2	3.18948	2.27392
SNRPE	NM_003094_SNRPE	3.18948	2.27392
RAB11B	NM_004218_RAB11B	3.18948	2.27392
EXOC2	NM_018303_EXOC2	3.18948	2.27392
IER3IP1	NM_016097_IER3IP1	3.18948	2.27392
TSHB	NM_000549_TSHB	3.18948	2.27392
PRTN3	NM_002777_PRTN3	3.18948	2.27392
CCDC66	NM_001141947_CCDC66	3.18948	2.27392
MAT1A	NM_000429_MAT1A	3.18948	2.27392
KCTD14	NM_023930_KCTD14	3.18948	2.27392
RNASE12	NM_001024822_RNASE12	3.18948	2.27392
SERPINB6	NM_004568_SERPINB6	3.18948	2.27392
PHF5A	NM_032758_PHF5A	3.18948	2.27392
SNX19	NM_014758_SNX19	3.18948	2.27392
ZNF543	NM_213598_ZNF543	3.18948	2.27392
KAZN	NM_001017999_KAZN	3.18948	2.27392
GPA33	NM_005814_GPA33	3.18948	2.27392
KCTD16	NM_020768_KCTD16	3.18948	2.27392
LYPD5	NM_182573_LYPD5	3.18392	2.26901
ZSCAN21	NM_145914_ZSCAN21	3.17834	2.26407
FAM127C	NM_001078173_FAM127C	3.17834	2.26407
THNSL1	NM_024838_THNSL1	3.17834	2.26407
SLC17A5	NM_012434_SLC17A5	3.17834	2.26407
SPTBN4	NM_025213_SPTBN4	3.17834	2.26407
LGR5	NM_003667_LGR5	3.17834	2.26407
MYH13	NM_003802_MYH13	3.17834	2.26407
MTRNR2L10	NM_001190708_MTRNR2L10	3.17834	2.26407
BECN1	NM_003766_BECN1	3.17834	2.26407
RPA1	NM_002945_RPA1	3.16711	2.25415
VOPP1	NM_030796_VOPP1	3.16711	2.25415
MAL2	NM_052886_MAL2	3.16711	2.25415
SLC25A16	NM_152707_SLC25A16	3.16711	2.25415
BMP10	NM_014482_BMP10	3.16711	2.25415
SH3BP5L	NM_030645_SH3BP5L	3.16711	2.25415
SPDYE3	NM_001004351_SPDYE3	3.16711	2.25415
STARD9	NM_020759_STARD9	3.16711	2.25415
ALPI	NM_001631_ALPI	3.16711	2.25415
HMGXB3	NM_014983_HMGXB3	3.16711	2.25415
ROCK1	NM_005406_ROCK1	3.16711	2.25415
GRIN2D	NM_000836_GRIN2D	3.16146	2.24916
PPP1R15A	NM_014330_PPP1R15A	3.16146	2.24916
GNAL	NM_182978_GNAL	3.15579	2.24415
RAP2C	NM_021183_RAP2C	3.15579	2.24415
AKR1E2	NM_001040177_AKR1E2	3.15579	2.24415
TMEM181	NM_020823_TMEM181	3.15579	2.24415
KDM5D	NM_001146706_KDM5D	3.15579	2.24415
PRSS3	NM_001197097_PRSS3	3.15579	2.24415
PSMA1	NM_001143937_PSMA1	3.15579	2.24415
APOL2	NM_030882_APOL2	3.15579	2.24415
RNF25	NM_022453_RNF25	3.15579	2.24415
IL21R	NM_021798_IL21R	3.15579	2.24415
KRTAP4-12	NM_031854_KRTAP4-12	3.14725	2.2366
IL34	NM_001172772_IL34	3.14581	2.23533
BRF2	NM_018310_BRF2	3.14439	2.23407
AKAP12	NM_144497_AKAP12	3.14439	2.23407
GPR82	NM_080817_GPR82	3.14439	2.23407
CACNG2	NM_006078_CACNG2	3.14439	2.23407
ALAS2	NM_001037968_ALAS2	3.14439	2.23407
IFNAR1	NM_000629_IFNAR1	3.14439	2.23407
CNN1	NM_001299_CNN1	3.14439	2.23407
WFDC10A	NM_080753_WFDC10A	3.14439	2.23407
PLXNC1	NM_005761_PLXNC1	3.14439	2.23407
TOB2	NM_016272_TOB2	3.14439	2.23407
TPM4	NM_001145160_TPM4	3.13865	2.229
ELL	NM_006532_ELL	3.13289	2.22391
MRPS30	NM_016640_MRPS30	3.13289	2.22391
KRTAP13-2	NM_181621_KRTAP13-2	3.13289	2.22391
HIVEP3	NM_001127714_HIVEP3	3.13289	2.22391
PSMA1	NM_002786_PSMA1	3.13289	2.22391
ELMOD1	NM_018712_ELMOD1	3.13289	2.22391
ZNF17	NM_006959_ZNF17	3.13289	2.22391
SLAMF1	NM_003037_SLAMF1	3.13289	2.22391
ZFP3	NM_153018_ZFP3	3.13289	2.22391
RCC1	NM_001048199_RCC1	3.13289	2.22391
TRIM63	NM_032588_TRIM63	3.13289	2.22391
PRKD1	NM_002742_PRKD1	3.13289	2.22391
C1orf95	NM_001003665_C1orf95	3.13289	2.22391
LMOD2	NM_207163_LMOD2	3.13289	2.22391
PPTC7	NM_139283_PPTC7	3.13289	2.22391
PDE2A	NM_001146209_PDE2A	3.12711	2.2188
MBP	NM_001025090_MBP	3.12711	2.2188
KRTAP20-3	NM_001128077_KRTAP20-3	3.1226	2.21481
SEMA6B	NM_032108_SEMA6B	3.12131	2.21367
CCDC39	NM_181426_CCDC39	3.12131	2.21367
ADAM22	NM_021721_ADAM22	3.12131	2.21367
USP28	NM_020886_USP28	3.12131	2.21367
KDM5D	NM_001146705_KDM5D	3.12131	2.21367
LGMN	NM_001008530_LGMN	3.12131	2.21367
MYOM3	NM_152372_MYOM3	3.12131	2.21367
MALSU1	NM_138446_MALSU1	3.12131	2.21367
CRHR1	NM_001256299_CRHR1	3.12131	2.21367
CRHR1	NM_001256299_CRHR1	3.12131	2.21367
CETN2	NM_004344_CETN2	3.12131	2.21367
ACSL5	NM_203379_ACSL5	3.12131	2.21367
DENR	NM_003677_DENR	3.12131	2.21367
PATL2	NM_001145112_PATL2	3.12131	2.21367
SPHAR	NM_006542_SPHAR	3.12131	2.21367
SNX16	NM_152837_SNX16	3.11388	2.20711
SWT1	NM_001105518_SWT1	3.10962	2.20335
FAM212B	NM_019099_FAM212B	3.10962	2.20335
CHAF1B	NM_005441_CHAF1B	3.10962	2.20335
FAM92A1	NM_145269_FAM92A1	3.10962	2.20335
LRP10	NM_014045_LRP10	3.10962	2.20335
GRAP2	NM_004810_GRAP2	3.10962	2.20335
PRKAR2B	NM_002736_PRKAR2B	3.10962	2.20335
TMEM222	NM_032125_TMEM222	3.10962	2.20335
F11R	NM_016946_F11R	3.10962	2.20335
KIAA1737	NM_033426_KIAA1737	3.10962	2.20335
PTPRA	NM_080841_PTPRA	3.10962	2.20335
ATXN7L1	NM_138495_ATXN7L1	3.10962	2.20335
ZNF561	NM_152289_ZNF561	3.10962	2.20335
C2CD4D	NM_001136003_C2CD4D	3.10962	2.20335
BAAT	NM_001701_BAAT	3.10962	2.20335
GAL3ST1	NM_004861_GAL3ST1	3.10962	2.20335
HRASLS2	NM_017878_HRASLS2	3.10962	2.20335
SULT1A1	NM_177536_SULT1A1	3.1008	2.19555
PSG8	NM_001130168_PSG8	3.09854	2.19355
MGAT4B	NM_014275_MGAT4B	3.09785	2.19294
SCNN1B	NM_000336_SCNN1B	3.09785	2.19294
DGKH	NM_001204504_DGKH	3.09785	2.19294
RSBN1	NM_018364_RSBN1	3.09785	2.19294
NUF2	NM_145697_NUF2	3.09785	2.19294
APBB1IP	NM_019043_APBB1IP	3.09785	2.19294
CYP27B1	NM_000785_CYP27B1	3.09785	2.19294
ZNF436	NM_001077195_ZNF436	3.09785	2.19294
HCRTR1	NM_001525_HCRTR1	3.09785	2.19294
HIVEP3	NM_024503_HIVEP3	3.09785	2.19294
PSME4	NM_014614_PSME4	3.09785	2.19294
OCM	NM_001097622_OCM	3.09785	2.19294
TMEM120B	NM_001080825_TMEM120B	3.09785	2.19294
FABP6	NM_001040442_FABP6	3.09785	2.19294
CACNA2D3	NM_018398_CACNA2D3	3.09785	2.19294
PDPR	NM_017990_PDPR	3.09785	2.19294
TUB	NM_003320_TUB	3.09785	2.19294
ABCB11	NM_003742_ABCB11	3.09785	2.19294
TBXAS1	NM_030984_TBXAS1	3.09192	2.1877
ZNF783	NM_001195220_ZNF783	3.08597	2.18244
TMTC2	NM_152588_TMTC2	3.08597	2.18244
PTPLA	NM_014241_PTPLA	3.08597	2.18244
PDHB	NM_000925_PDHB	3.08597	2.18244
TESPA1	NM_001098815_TESPA1	3.08597	2.18244
C11orf71	NM_019021_C11orf71	3.08597	2.18244
PEF1	NM_012392_PEF1	3.08597	2.18244
BRAF	NM_004333_BRAF	3.08597	2.18244
SLC4A1	NM_000342_SLC4A1	3.08597	2.18244
KIAA1324	NM_020775_KIAA1324	3.08597	2.18244
ZNF106	NM_022473_ZNF106	3.08597	2.18244
IFNGR2	NM_005534_IFNGR2	3.08597	2.18244
WIPF2	NM_133264_WIPF2	3.08597	2.18244
PDIA3	NM_005313_PDIA3	3.08597	2.18244
CYCS	NM_018947_CYCS	3.08597	2.18244
VWC2	NM_198570_VWC2	3.08597	2.18244
RNASEH2C	NM_032193_RNASEH2C	3.074	2.17186
ADAT1	NM_012091_ADAT1	3.074	2.17186
SCGB1C1	NM_145651_SCGB1C1	3.074	2.17186
MRPL18	NM_014161_MRPL18	3.074	2.17186
MYOZ1	NM_021245_MYOZ1	3.074	2.17186
CCDC101	NM_138414_CCDC101	3.074	2.17186
RSRC1	NM_016625_RSRC1	3.074	2.17186
STK38	NM_007271_STK38	3.074	2.17186
SLC24A6	NM_024959_SLC24A6	3.074	2.17186
C22orf31	NM_015370_C22orf31	3.074	2.17186
ACSM2A	NM_001010845_ACSM2A	3.074	2.17186
TMEM59	NM_004872_TMEM59	3.074	2.17186
ZKSCAN8	NM_006298_ZKSCAN8	3.074	2.17186
CLCN7	NM_001287_CLCN7	3.074	2.17186
DDX24	NM_020414_DDX24	3.074	2.17186
MIER2	NM_017550_MIER2	3.074	2.17186
SDPR	NM_004657_SDPR	3.074	2.17186
TMEM242	NM_018452_TMEM242	3.074	2.17186
LRP1	NM_002332_LRP1	3.074	2.17186
PDCD5	NM_004708_PDCD5	3.074	2.17186
GOSR2	NM_054022_GOSR2	3.06314	2.16226
PSG8	NM_182707_PSG8	3.0626	2.16179
ZNF714	NM_182515_ZNF714	3.06193	2.16119
KLHL28	NM_017658_KLHL28	3.06193	2.16119
RAB37	NM_001163990_RAB37	3.06193	2.16119
GBP1	NM_002053_GBP1	3.06193	2.16119
CRYM	NM_001014444_CRYM	3.06193	2.16119
KANK4	NM_181712_KANK4	3.06193	2.16119
OCSTAMP	NM_080721_OCSTAMP	3.06193	2.16119
C19orf53	NM_014047_C19orf53	3.06193	2.16119
PIP	NM_002652_PIP	3.06193	2.16119
SYT16	NM_031914_SYT16	3.06193	2.16119
C3orf43	NM_001077657_C3orf43	3.06193	2.16119
C17orf59	NM_017622_C17orf59	3.06193	2.16119
SPIRE2	NM_032451_SPIRE2	3.06193	2.16119
GALK1	NM_000154_GALK1	3.06193	2.16119
XPA	NM_000380_XPA	3.06193	2.16119
PSTK	NM_153336_PSTK	3.06193	2.16119
GLRX5	NM_016417_GLRX5	3.06193	2.16119
SUPT6H	NM_003170_SUPT6H	3.06193	2.16119
SNRNP70	NM_003089_SNRNP70	3.06193	2.16119
KIAA1755	NM_001029864_KIAA1755	3.06193	2.16119
FAM86C1	NM_152563_FAM86C1	3.06193	2.16119
POU2F1	NM_001198783_POU2F1	3.06193	2.16119
SDR42E1	NM_145168_SDR42E1	3.06193	2.16119
PPP6R2	NM_001242898_PPP6R2	3.04975	2.15043
SYT3	NM_001160328_SYT3	3.04975	2.15043
KRT23	NM_015515_KRT23	3.04975	2.15043
SRP9	NM_001130440_SRP9	3.04975	2.15043
MBP	NM_001025092_MBP	3.04975	2.15043
TTC32	NM_001008237_TTC32	3.04975	2.15043
ARHGEF5	NM_005435_ARHGEF5	3.04975	2.15043
FHL5	NM_001170807_FHL5	3.04975	2.15043
CRISPLD1	NM_031461_CRISPLD1	3.04975	2.15043
RPL10A	NM_007104_RPL10A	3.04975	2.15043
UGT3A1	NM_152404_UGT3A1	3.04975	2.15043
SUCLA2	NM_003850_SUCLA2	3.04975	2.15043
CDC73	NM_024529_CDC73	3.04975	2.15043
ENTPD7	NM_020354_ENTPD7	3.04975	2.15043
MCTS1	NM_014060_MCTS1	3.04975	2.15043
HCAR1	NM_032554_HCAR1	3.04975	2.15043
KRT37	NM_003770_KRT37	3.04975	2.15043
KCNS1	NM_002251_KCNS1	3.04975	2.15043
IL17D	NM_138284_IL17D	3.04975	2.15043
ZIM3	NM_052882_ZIM3	3.04907	2.14983
MRPS7	NM_015971_MRPS7	3.04801	2.14889
CBLN4	NM_080617_CBLN4	3.04485	2.1461
JAG1	NM_000214_JAG1	3.03747	2.13958
ERAL1	NM_005702_ERAL1	3.03747	2.13958
ZNF781	NM_152605_ZNF781	3.03747	2.13958
NUCB2	NM_005013_NUCB2	3.03747	2.13958
ZNF212	NM_012256_ZNF212	3.03747	2.13958
TULP1	NM_003322_TULP1	3.03747	2.13958
ALOX12B	NM_001139_ALOX12B	3.03747	2.13958
ADORA3	NM_001081976_ADORA3	3.03747	2.13958
GPR183	NM_004951_GPR183	3.03747	2.13958
OR9Q2	NM_001005283_OR9Q2	3.03747	2.13958
MAGEA11	NM_005366_MAGEA11	3.03747	2.13958
SEL1L	NM_001244984_SEL1L	3.03747	2.13958
GRIN3A	NM_133445_GRIN3A	3.03747	2.13958
LEPREL4	NM_006455_LEPREL4	3.03747	2.13958
EFCAB5	NM_198529_EFCAB5	3.03747	2.13958
CRB1	NM_001257965_CRB1	3.0313	2.13412
VN1R1	NM_020633_VN1R1	3.02509	2.12864
NUF2	NM_031423_NUF2	3.02509	2.12864
SASH3	NM_018990_SASH3	3.02509	2.12864
MACF1	NM_012090_MACF1	3.02509	2.12864
ABCB5	NM_001163941_ABCB5	3.02509	2.12864
CIITA	NM_000246_CIITA	3.02509	2.12864
ZNF585B	NM_152279_ZNF585B	3.02509	2.12864
IL36B	NM_173178_IL36B	3.02509	2.12864
MXRA8	NM_032348_MXRA8	3.02509	2.12864
KHNYN	NM_015299_KHNYN	3.02509	2.12864
ANKRD30A	NM_052997_ANKRD30A	3.02509	2.12864
KLHL3	NM_001257195_KLHL3	3.02509	2.12864
AHCYL2	NM_001130723_AHCYL2	3.02509	2.12864
FOXP4	NM_138457_FOXP4	3.01886	2.12313
TNFRSF8	NM_001243_TNFRSF8	3.01573	2.12037
ADCY10	NM_018417_ADCY10	3.0126	2.1176
HINT3	NM_138571_HINT3	3.0126	2.1176
FAM160B2	NM_022749_FAM160B2	3.0126	2.1176
METAP2	NM_006838_METAP2	3.0126	2.1176
SYNE2	NM_182913_SYNE2	3.0126	2.1176
PTGDR	NM_000953_PTGDR	3.0126	2.1176
DHTKD1	NM_018706_DHTKD1	3.0126	2.1176
SCGB3A1	NM_052863_SCGB3A1	3.0126	2.1176
SMC1A	NM_006306_SMC1A	3.0126	2.1176
MAPRE1	NM_012325_MAPRE1	3.0126	2.1176
ELOVL6	NM_024090_ELOVL6	3.0126	2.1176
CCZ1B	NM_198097_CCZ1B	3.0126	2.1176
CENPE	NM_001813_CENPE	3.0126	2.1176
DUSP21	NM_022076_DUSP21	3.0126	2.1176
MAMLD1	NM_001177466_MAMLD1	3.0126	2.1176
DOK1	NM_001381_DOK1	3.0126	2.1176
MDH1	NM_001199112_MDH1	3	2.10646
BTC	NM_001729_BTC	3	2.10646
C22orf24	NM_015372_C22orf24	3	2.10646
GNGT1	NM_021955_GNGT1	3	2.10646
NCOA5	NM_020967_NCOA5	3	2.10646
C1orf194	NM_001122961_C1orf194	3	2.10646
XRCC2	NM_005431_XRCC2	3	2.10646
PRKCI	NM_002740_PRKCI	3	2.10646
NCEH1	NM_020792_NCEH1	3	2.10646
FZD2	NM_001466_FZD2	3	2.10646
PIGR	NM_002644_PIGR	3	2.10646
TPH1	NM_004179_TPH1	3	2.10646
OMG	NM_002544_OMG	3	2.10646
NR1H3	NM_001130101_NR1H3	3	2.10646
TTR	NM_000371_TTR	3	2.10646
BRAT1	NM_152743_BRAT1	3	2.10646
SPPL2C	NM_175882_SPPL2C	3	2.10646
SPPL2C	NM_175882_SPPL2C	3	2.10646
SRI	NM_198901_SRI	3	2.10646
ZNF512	NM_032434_ZNF512	3	2.10646
GPR83	NM_016540_GPR83	3	2.10646
FAM86B1	NM_001083537_FAM86B1	3	2.10646
SNPH	NM_014723_SNPH	3	2.10646
KCNJ1	NM_000220_KCNJ1	3	2.10646
OS9	NM_001017957_OS9	2.99366	2.10086
KRTAP5-7	NM_001012503_KRTAP5-7	2.99154	2.09898
DHRS4	NM_021004_DHRS4	2.98729	2.09523
TSNAXIP1	NM_018430_TSNAXIP1	2.98729	2.09523
CSNK1G2	NM_001319_CSNK1G2	2.98729	2.09523
TIMMDC1	NM_016589_TIMMDC1	2.98729	2.09523
TMCO2	NM_001008740_TMCO2	2.98729	2.09523
LNX2	NM_153371_LNX2	2.98729	2.09523
N4BP2	NM_018177_N4BP2	2.98729	2.09523
AVPR1A	NM_000706_AVPR1A	2.98729	2.09523
FAM32A	NM_014077_FAM32A	2.98729	2.09523
NCEH1	NM_001146278_NCEH1	2.98729	2.09523
SLC1A1	NM_004170_SLC1A1	2.98729	2.09523
PIP4K2A	NM_005028_PIP4K2A	2.98729	2.09523
FAM150A	NM_207413_FAM150A	2.98729	2.09523
FOXO4	NM_005938_FOXO4	2.98729	2.09523
COMMD2	NM_016094_COMMD2	2.98729	2.09523
SLC36A1	NM_078483_SLC36A1	2.98729	2.09523
TUBB4A	NM_006087_TUBB4A	2.98729	2.09523
ADH5	NM_000671_ADH5	2.98729	2.09523
UBXN2B	NM_001077619_UBXN2B	2.98729	2.09523
SYNGR4	NM_012451_SYNGR4	2.98729	2.09523
LMF2	NM_033200_LMF2	2.98729	2.09523
LOXL3	NM_032603_LOXL3	2.98729	2.09523
DHODH	NM_001361_DHODH	2.98729	2.09523
ZSCAN23	NM_001012455_ZSCAN23	2.97446	2.0839
HAS1	NM_001523_HAS1	2.97446	2.0839
CCNY	NM_145012_CCNY	2.97446	2.0839
C1orf74	NM_152485_C1orf74	2.97446	2.0839
TOM1L1	NM_005486_TOM1L1	2.97446	2.0839
RBM28	NM_018077_RBM28	2.97446	2.0839
C6orf170	NM_152730_C6orf170	2.97446	2.0839
YIPF6	NM_173834_YIPF6	2.97446	2.0839
COL9A2	NM_001852_COL9A2	2.97446	2.0839
TNK1	NM_001251902_TNK1	2.97446	2.0839
GPM6A	NM_201591_GPM6A	2.97446	2.0839
AGAP4	NM_133446_AGAP4	2.97446	2.0839
REEP5	NM_005669_REEP5	2.97446	2.0839
SFT2D2	NM_199344_SFT2D2	2.97446	2.0839
CDK8	NM_001260_CDK8	2.97446	2.0839
PRSS3	NM_001197098_PRSS3	2.97446	2.0839
APOO	NM_024122_APOO	2.97446	2.0839
ARHGAP22	NM_001256025_ARHGAP22	2.97446	2.0839
TBC1D14	NM_001113363_TBC1D14	2.97446	2.0839
LCN6	NM_198946_LCN6	2.97446	2.0839
NKIRAS2	NM_001001349_NKIRAS2	2.97446	2.0839
AMY2B	NM_020978_AMY2B	2.97446	2.0839
PRICKLE4	NM_013397_PRICKLE4	2.96709	2.07737
SYCP2	NM_014258_SYCP2	2.96153	2.07246
RHOQ	NM_012249_RHOQ	2.96153	2.07246
KIAA1715	NM_030650_KIAA1715	2.96153	2.07246
FDCSP	NM_152997_FDCSP	2.96153	2.07246
RNFT1	NM_016125_RNFT1	2.96153	2.07246
ACER1	NM_133492_ACER1	2.96153	2.07246
B3GNT3	NM_014256_B3GNT3	2.96153	2.07246
NCEH1	NM_001146277_NCEH1	2.96153	2.07246
SLC16A5	NM_004695_SLC16A5	2.96153	2.07246
TMEM132B	NM_052907_TMEM132B	2.96153	2.07246
NAA60	NM_001083601_NAA60	2.96153	2.07246
PRLHR	NM_004248_PRLHR	2.96153	2.07246
SLN	NM_003063_SLN	2.96153	2.07246
CASKIN2	NM_001142643_CASKIN2	2.96153	2.07246
FAM179A	NM_199280_FAM179A	2.96153	2.07246
NFKBIZ	NM_031419_NFKBIZ	2.96153	2.07246
FAM21A	NM_001005751_FAM21A	2.96153	2.07246
LIMA1	NM_001113547_LIMA1	2.96153	2.07246
MTDH	NM_178812_MTDH	2.96153	2.07246
SST	NM_001048_SST	2.96153	2.07246
C14orf177	NM_182560_C14orf177	2.95892	2.07016
THEG	NM_016585_THEG	2.95283	2.06478
PPP6R2	NM_001242899_PPP6R2	2.95221	2.06423
NOTO	NM_001134462_NOTO	2.94847	2.06092
SP4	NM_003112_SP4	2.94847	2.06092
FAM133B	NM_001040057_FAM133B	2.94847	2.06092
WDR3	NM_006784_WDR3	2.94847	2.06092
TFR2	NM_003227_TFR2	2.94847	2.06092
FHL5	NM_020482_FHL5	2.94847	2.06092
KANK3	NM_198471_KANK3	2.94847	2.06092
CYTH4	NM_013385_CYTH4	2.94847	2.06092
C16orf97	NM_001242473_C16orf97	2.94847	2.06092
CA1	NM_001738_CA1	2.94847	2.06092
CPPED1	NM_001099455_CPPED1	2.94847	2.06092
PNPLA8	NM_001256011_PNPLA8	2.94847	2.06092
APOL2	NM_145637_APOL2	2.94847	2.06092
FAM110A	NM_001042353_FAM110A	2.94847	2.06092
FCER1G	NM_004106_FCER1G	2.94847	2.06092
FGF9	NM_002010_FGF9	2.94847	2.06092
KIAA1671	NM_001145206_KIAA1671	2.94847	2.06092
PDE4DIP	NM_001198832_PDE4DIP	2.94847	2.06092
KLHL24	NM_017644_KLHL24	2.94847	2.06092
ZNF346	NM_012279_ZNF346	2.94847	2.06092
MAEL	NM_032858_MAEL	2.94847	2.06092
SLC6A17	NM_001010898_SLC6A17	2.94847	2.06092
LRRC55	NM_001005210_LRRC55	2.94847	2.06092
FAM86C1	NM_018172_FAM86C1	2.94847	2.06092
HERPUD2	NM_022373_HERPUD2	2.94847	2.06092
KBTBD6	NM_152903_KBTBD6	2.94847	2.06092
CACNA1S	NM_000069_CACNA1S	2.94847	2.06092
NCALD	NM_032041_NCALD	2.94847	2.06092
UBE2QL1	NM_001145161_UBE2QL1	2.93529	2.04928
ADCY10	NM_001167749_ADCY10	2.93529	2.04928
CACNB2	NM_201590_CACNB2	2.93529	2.04928
APEH	NM_001640_APEH	2.93529	2.04928
MIER3	NM_152622_MIER3	2.93529	2.04928
NFE2L3	NM_004289_NFE2L3	2.93529	2.04928
POLA2	NM_002689_POLA2	2.93529	2.04928
IRAK3	NM_001142523_IRAK3	2.93529	2.04928
TMEM41A	NM_080652_TMEM41A	2.93529	2.04928
MAP4K5	NM_198794_MAP4K5	2.93529	2.04928
FAM209A	NM_001012971_FAM209A	2.93529	2.04928
EPHA2	NM_004431_EPHA2	2.93529	2.04928
NXNL1	NM_138454_NXNL1	2.93529	2.04928
UPB1	NM_016327_UPB1	2.93529	2.04928
EMC1	NM_015047_EMC1	2.93529	2.04928
HTR1F	NM_000866_HTR1F	2.93529	2.04928
HCLS1	NM_005335_HCLS1	2.93529	2.04928
PHACTR4	NM_001048183_PHACTR4	2.93529	2.04928
INTS3	NM_023015_INTS3	2.93529	2.04928
C12orf49	NM_024738_C12orf49	2.93529	2.04928
SEC24D	NM_014822_SEC24D	2.93529	2.04928
COL17A1	NM_000494_COL17A1	2.93529	2.04928
SLC22A18	NM_002555_SLC22A18	2.93529	2.04928
DUXA	NM_001012729_DUXA	2.93529	2.04928
NDUFA6	NM_002490_NDUFA6	2.922	2.03753
DENND1A	NM_024820_DENND1A	2.922	2.03753
ZSWIM2	NM_182521_ZSWIM2	2.922	2.03753
MDH1	NM_005917_MDH1	2.922	2.03753
DNAJB3	NM_001001394_DNAJB3	2.922	2.03753
NECAB2	NM_019065_NECAB2	2.922	2.03753
HPR	NM_020995_HPR	2.922	2.03753
TCHHL1	NM_001008536_TCHHL1	2.922	2.03753
SEMA4D	NM_006378_SEMA4D	2.922	2.03753
DRD5	NM_000798_DRD5	2.922	2.03753
SKA1	NM_001039535_SKA1	2.922	2.03753
SYNPO2	NM_001128933_SYNPO2	2.922	2.03753
EMC4	NM_016454_EMC4	2.922	2.03753
ZC3H6	NM_198581_ZC3H6	2.922	2.03753
DOLK	NM_014908_DOLK	2.922	2.03753
SCAMP2	NM_005697_SCAMP2	2.922	2.03753
BAMBI	NM_012342_BAMBI	2.922	2.03753
CES4A	NM_001190201_CES4A	2.922	2.03753
INA	NM_032727_INA	2.922	2.03753
ALKBH8	NM_138775_ALKBH8	2.922	2.03753
LRTM2	NM_001163925_LRTM2	2.922	2.03753
LOC643802	NM_001207030_LOC643802	2.922	2.03753
ZNF546	NM_178544_ZNF546	2.922	2.03753
C2orf42	NM_017880_C2orf42	2.922	2.03753
SH2D2A	NM_003975_SH2D2A	2.922	2.03753
ZNF165	NM_003447_ZNF165	2.922	2.03753
LOC284385	NM_001242812_LOC284385	2.922	2.03753
RNASE11	NM_145250_RNASE11	2.922	2.03753
FAM86C1	NM_001099653_FAM86C1	2.922	2.03753
KEL	NM_000420_KEL	2.922	2.03753
SCARA5	NM_173833_SCARA5	2.922	2.03753
ASB12	NM_130388_ASB12	2.91306	2.02963
PHGDH	NM_006623_PHGDH	2.91127	2.02805
FAM167B	NM_032648_FAM167B	2.90858	2.02566
SWT1	NM_017673_SWT1	2.90858	2.02566
GIPR	NM_000164_GIPR	2.90858	2.02566
SYNPO2	NM_001128934_SYNPO2	2.90858	2.02566
NRSN2	NM_024958_NRSN2	2.90858	2.02566
ISL2	NM_145805_ISL2	2.90858	2.02566
CLSTN3	NM_014718_CLSTN3	2.90858	2.02566
ALDH6A1	NM_005589_ALDH6A1	2.90858	2.02566
ATG4D	NM_032885_ATG4D	2.90858	2.02566
TRIM34	NM_130390_TRIM34	2.90858	2.02566
RALGPS2	NM_152663_RALGPS2	2.90858	2.02566
C14orf166B	NM_194287_C14orf166B	2.90858	2.02566
CHCHD1	NM_203298_CHCHD1	2.90858	2.02566
KDM5D	NM_004653_KDM5D	2.90858	2.02566
C17orf78	NM_173625_C17orf78	2.90858	2.02566
GCNT1	NM_001097635_GCNT1	2.90858	2.02566
TBC1D3C	NM_001001418_TBC1D3C	2.90858	2.02566
DEFB123	NM_153324_DEFB123	2.90858	2.02566
PARPBP	NM_017915_PARPBP	2.90858	2.02566
EVI5	NM_005665_EVI5	2.90858	2.02566
PRDM7	NM_001098173_PRDM7	2.90858	2.02566
PTPRR	NM_002849_PTPRR	2.90858	2.02566
HFM1	NM_001017975_HFM1	2.90858	2.02566
NDUFC2	NM_001204055_NDUFC2	2.90182	2.01969
GTF2E1	NM_005513_GTF2E1	2.89503	2.01369
TLR3	NM_003265_TLR3	2.89503	2.01369
ATP5B	NM_001686_ATP5B	2.89503	2.01369
MPP3	NM_001932_MPP3	2.89503	2.01369
SKA1	NM_145060_SKA1	2.89503	2.01369
FAM220A	NM_001037163_FAM220A	2.89503	2.01369
MIA	NM_006533_MIA	2.89503	2.01369
YPEL1	NM_013313_YPEL1	2.89503	2.01369
ZNF19	NM_006961_ZNF19	2.89503	2.01369
AHDC1	NM_001029882_AHDC1	2.89503	2.01369
RUFY2	NM_001042417_RUFY2	2.89503	2.01369
APOC1	NM_001645_APOC1	2.89503	2.01369
APMAP	NM_020531_APMAP	2.89503	2.01369
TFF2	NM_005423_TFF2	2.89503	2.01369
ANKS1A	NM_015245_ANKS1A	2.89503	2.01369
ATP6V1C1	NM_001695_ATP6V1C1	2.89503	2.01369
SLC7A5	NM_003486_SLC7A5	2.88136	2.00161
SLC46A3	NM_181785_SLC46A3	2.88136	2.00161
SLC40A1	NM_014585_SLC40A1	2.88136	2.00161
MFSD8	NM_152778_MFSD8	2.88136	2.00161
CST9L	NM_080610_CST9L	2.88136	2.00161
KIF3A	NM_007054_KIF3A	2.88136	2.00161
C10orf95	NM_024886_C10orf95	2.88136	2.00161
SLC30A5	NM_022902_SLC30A5	2.88136	2.00161
CLP1	NM_001142597_CLP1	2.88136	2.00161
ZC3H7B	NM_017590_ZC3H7B	2.88136	2.00161
C1orf189	NM_001010979_C1orf189	2.88136	2.00161
TMEM39B	NM_018056_TMEM39B	2.88136	2.00161
ATG7	NM_006395_ATG7	2.88136	2.00161
RAB33B	NM_031296_RAB33B	2.88136	2.00161
LYPD6	NM_001195685_LYPD6	2.88136	2.00161
FAM83D	NM_030919_FAM83D	2.88136	2.00161
PRSS3	NM_002771_PRSS3	2.88136	2.00161
AGPAT4	NM_020133_AGPAT4	2.88136	2.00161
TAS2R13	NM_023920_TAS2R13	2.88136	2.00161
SPINT4	NM_178455_SPINT4	2.8737	1.99484
NAV3	NM_014903_NAV3	2.87217	1.99349
C10orf67	NM_153714_C10orf67	2.86755	1.98941
LEFTY1	NM_020997_LEFTY1	2.86755	1.98941
CPA1	NM_001868_CPA1	2.86755	1.98941
SERINC1	NM_020755_SERINC1	2.86755	1.98941
IFNA2	NM_000605_IFNA2	2.86755	1.98941
TUSC5	NM_172367_TUSC5	2.86755	1.98941
CUL9	NM_015089_CUL9	2.86755	1.98941
PRKAG2	NM_001040633_PRKAG2	2.86755	1.98941
TRIML1	NM_178556_TRIML1	2.86755	1.98941
ARGFX	NM_001012659_ARGFX	2.86755	1.98941
SMIM14	NM_174921_SMIM14	2.86755	1.98941
STARD3NL	NM_032016_STARD3NL	2.86755	1.98941
C10orf111	NM_153244_C10orf111	2.86755	1.98941
OS9	NM_001261423_OS9	2.86755	1.98941
ZBTB7A	NM_015898_ZBTB7A	2.86755	1.98941
LILRB4	NM_001081438_LILRB4	2.86755	1.98941
CHRNB2	NM_000748_CHRNB2	2.86755	1.98941
POLD3	NM_006591_POLD3	2.86755	1.98941
IL36B	NM_014438_IL36B	2.86755	1.98941
MLLT4	NM_001207008_MLLT4	2.86755	1.98941
COPS8	NM_006710_COPS8	2.86755	1.98941
PIWIL2	NM_018068_PIWIL2	2.86755	1.98941
STAM	NM_003473_STAM	2.86755	1.98941
KLRC1	NM_213658_KLRC1	2.86755	1.98941
MTM1	NM_000252_MTM1	2.86755	1.98941
SMYD5	NM_006062_SMYD5	2.86755	1.98941
C15orf41	NM_032499_C15orf41	2.86755	1.98941
MED17	NM_004268_MED17	2.8592	1.98203
WFDC6	NM_080827_WFDC6	2.85711	1.98018
DYNC1LI2	NM_006141_DYNC1LI2	2.85361	1.97709
GUSB	NM_000181_GUSB	2.85361	1.97709
GPHN	NM_020806_GPHN	2.85361	1.97709
CPNE1	NM_003915_CPNE1	2.85361	1.97709
ZNF749	NM_001023561_ZNF749	2.85361	1.97709
ERI1	NM_153332_ERI1	2.85361	1.97709
LOC100505679	NM_001243531_LOC100505679	2.85361	1.97709
HMGN5	NM_030763_HMGN5	2.85361	1.97709
TNK1	NM_003985_TNK1	2.85361	1.97709
SLC36A3	NM_001145017_SLC36A3	2.85361	1.97709
C9orf85	NM_182505_C9orf85	2.85361	1.97709
LILRB4	NM_006847_LILRB4	2.85361	1.97709
FAM171A1	NM_001010924_FAM171A1	2.85361	1.97709
XKR9	NM_001011720_XKR9	2.85361	1.97709
C12orf76	NM_207435_C12orf76	2.85361	1.97709
ATF1	NM_005171_ATF1	2.85361	1.97709
TRMT11	NM_001031712_TRMT11	2.85361	1.97709
TRIM16	NM_006470_TRIM16	2.85361	1.97709
PSPC1	NM_001042414_PSPC1	2.85361	1.97709
GJB5	NM_005268_GJB5	2.85361	1.97709
PCDHB2	NM_018936_PCDHB2	2.85361	1.97709
CAPN6	NM_014289_CAPN6	2.85361	1.97709
TEK	NM_000459_TEK	2.85361	1.97709
AICDA	NM_020661_AICDA	2.84659	1.97088
LEO1	NM_138792_LEO1	2.83954	1.96465
C11orf31	NM_170746_C11orf31	2.83954	1.96465
SOX13	NM_005686_SOX13	2.83954	1.96465
TRIM58	NM_015431_TRIM58	2.83954	1.96465
MYO18A	NM_078471_MYO18A	2.83954	1.96465
ATP2B4	NM_001684_ATP2B4	2.83954	1.96465
ABCC12	NM_033226_ABCC12	2.83954	1.96465
PIK3R1	NM_001242466_PIK3R1	2.83954	1.96465
PKD1	NM_000296_PKD1	2.83954	1.96465
LRMP	NM_001204127_LRMP	2.83954	1.96465
C6orf195	NM_152554_C6orf195	2.83954	1.96465
TBC1D3B	NM_001001417_TBC1D3B	2.83954	1.96465
POU2F3	NM_014352_POU2F3	2.83954	1.96465
ZNF773	NM_198542_ZNF773	2.83954	1.96465
BOLL	NM_033030_BOLL	2.83954	1.96465
LRRTM1	NM_178839_LRRTM1	2.83954	1.96465
ITPRIPL2	NM_001034841_ITPRIPL2	2.83954	1.96465
GCNT7	NM_080615_GCNT7	2.83954	1.96465
DUSP12	NM_007240_DUSP12	2.83954	1.96465
DHRS7	NM_016029_DHRS7	2.83954	1.96465
KCNMB3	NM_171830_KCNMB3	2.83954	1.96465
NET1	NM_005863_NET1	2.83954	1.96465
SGK494	NM_001174103_SGK494	2.83954	1.96465
SAA1	NM_001178006_SAA1	2.83954	1.96465
RPL23	NM_000978_RPL23	2.83954	1.96465
PPME1	NM_016147_PPME1	2.83954	1.96465
SLC7A10	NM_019849_SLC7A10	2.83954	1.96465
RIPK3	NM_006871_RIPK3	2.83954	1.96465
SLC6A1	NM_003042_SLC6A1	2.83954	1.96465
SGMS2	NM_001136257_SGMS2	2.83954	1.96465
SPRR2A	NM_005988_SPRR2A	2.83954	1.96465
KCNJ6	NM_002240_KCNJ6	2.83954	1.96465
ZCCHC16	NM_001004308_ZCCHC16	2.83245	1.95838
RGMA	NM_001166287_RGMA	2.83245	1.95838
XKR3	NM_175878_XKR3	2.83245	1.95838
CSF3	NM_172219_CSF3	2.82532	1.95208
MIF	NM_002415_MIF	2.82532	1.95208
TIAM1	NM_003253_TIAM1	2.82532	1.95208
C11orf16	NM_020643_C11orf16	2.82532	1.95208
ELAC1	NM_018696_ELAC1	2.82532	1.95208
CCDC88B	NM_032251_CCDC88B	2.82532	1.95208
KIAA0586	NM_001244193_KIAA0586	2.82532	1.95208
ZFYVE1	NM_178441_ZFYVE1	2.82532	1.95208
UTP11L	NM_016037_UTP11L	2.82532	1.95208
KRTAP4-5	NM_033188_KRTAP4-5	2.82532	1.95208
CA5B	NM_007220_CA5B	2.82532	1.95208
NOC3L	NM_022451_NOC3L	2.82532	1.95208
ZNF442	NM_030824_ZNF442	2.82532	1.95208
NR1H3	NM_005693_NR1H3	2.82532	1.95208
LRTM2	NM_001163926_LRTM2	2.82532	1.95208
TWIST1	NM_000474_TWIST1	2.82532	1.95208
RPS13	NM_001017_RPS13	2.82532	1.95208
SLC5A4	NM_014227_SLC5A4	2.82532	1.95208
NUP50	NM_007172_NUP50	2.82532	1.95208
DNAJB11	NM_016306_DNAJB11	2.82532	1.95208
ZNF439	NM_152262_ZNF439	2.82532	1.95208
SCFD2	NM_152540_SCFD2	2.82532	1.95208
PSD3	NM_206909_PSD3	2.82532	1.95208
RAP1GAP	NM_001145658_RAP1GAP	2.82532	1.95208
AK4	NM_001005353_AK4	2.82532	1.95208
FILIP1L	NM_182909_FILIP1L	2.82151	1.94871
FSCB	NM_032135_FSCB	2.81995	1.94734
NPEPL1	NM_001204873_NPEPL1	2.81943	1.94688
PNMA1	NM_006029_PNMA1	2.81097	1.9394
SGK196	NM_032237_SGK196	2.81097	1.9394
HECTD3	NM_024602_HECTD3	2.81097	1.9394
ARHGAP1	NM_004308_ARHGAP1	2.81097	1.9394
ANK3	NM_020987_ANK3	2.81097	1.9394
SLC25A52	NM_001034172_SLC25A52	2.81097	1.9394
COX5A	NM_004255_COX5A	2.81097	1.9394
CSGALNACT2	NM_018590_CSGALNACT2	2.81097	1.9394
ZNF791	NM_153358_ZNF791	2.81097	1.9394
CDKN2A	NM_000077_CDKN2A	2.81097	1.9394
ELAC2	NM_001165962_ELAC2	2.81097	1.9394
CCDC153	NM_001145018_CCDC153	2.81097	1.9394
PURG	NM_013357_PURG	2.81097	1.9394
PRR5	NM_001017529_PRR5	2.81097	1.9394
STX1B	NM_052874_STX1B	2.81097	1.9394
RRP1	NM_003683_RRP1	2.81097	1.9394
POU1F1	NM_001122757_POU1F1	2.81097	1.9394
PCDH11Y	NM_032972_PCDH11Y	2.81097	1.9394
CTNS	NM_001031681_CTNS	2.81097	1.9394
SERPINB9	NM_004155_SERPINB9	2.81097	1.9394
DPP6	NM_130797_DPP6	2.81097	1.9394
TIPIN	NM_017858_TIPIN	2.81097	1.9394
LYPD4	NM_173506_LYPD4	2.81097	1.9394
C9orf152	NM_001012993_C9orf152	2.81097	1.9394
BCL3	NM_005178_BCL3	2.81097	1.9394
GSDMA	NM_178171_GSDMA	2.81097	1.9394
KRTAP12-2	NM_181684_KRTAP12-2	2.81097	1.9394
CTNNBIP1	NM_001012329_CTNNBIP1	2.81097	1.9394
HSPA12A	NM_025015_HSPA12A	2.81097	1.9394
SAA1	NM_199161_SAA1	2.81097	1.9394
CHST5	NM_024533_CHST5	2.81097	1.9394
ZNF93	NM_031218_ZNF93	2.81097	1.9394
IL1RL1	NM_016232_IL1RL1	2.81097	1.9394
ADIPOR2	NM_024551_ADIPOR2	2.81097	1.9394
ARL2BP	NM_012106_ARL2BP	2.81097	1.9394
KRTAP4-11	NM_033059_KRTAP4-11	2.81097	1.9394
CYP4F12	NM_023944_CYP4F12	2.81097	1.9394
OR51D1	NM_001004751_OR51D1	2.81097	1.9394
BDNF	NM_170731_BDNF	2.81097	1.9394
TMEM100	NM_001099640_TMEM100	2.81097	1.9394
NAPG	NM_003826_NAPG	2.81097	1.9394
SLC28A3	NM_022127_SLC28A3	2.79647	1.92658
ARAP1	NM_015242_ARAP1	2.79647	1.92658
TMEM121	NM_025268_TMEM121	2.79647	1.92658
GAS2L3	NM_174942_GAS2L3	2.79647	1.92658
IDI2	NM_033261_IDI2	2.79647	1.92658
ADRA2A	NM_000681_ADRA2A	2.79647	1.92658
TJP3	NM_001267561_TJP3	2.79647	1.92658
TSGA10	NM_025244_TSGA10	2.79647	1.92658
RAMP3	NM_005856_RAMP3	2.79647	1.92658
HRSP12	NM_005836_HRSP12	2.79647	1.92658
LMO7	NM_005358_LMO7	2.79647	1.92658
ZNF417	NM_152475_ZNF417	2.79647	1.92658
PLCB1	NM_015192_PLCB1	2.79647	1.92658
PLA2G12A	NM_030821_PLA2G12A	2.79647	1.92658
MAGEB10	NM_182506_MAGEB10	2.79647	1.92658
ASPH	NM_032466_ASPH	2.79647	1.92658
ZNF627	NM_145295_ZNF627	2.79647	1.92658
CENPB	NM_001810_CENPB	2.79647	1.92658
ZNF281	NM_012482_ZNF281	2.79647	1.92658
SLC4A7	NM_001258379_SLC4A7	2.79647	1.92658
RGS17	NM_012419_RGS17	2.79647	1.92658
CSNK2A3	NM_001256686_CSNK2A3	2.79647	1.92658
ZNF506	NM_001145404_ZNF506	2.79647	1.92658
MYF6	NM_002469_MYF6	2.79647	1.92658
ZIC3	NM_003413_ZIC3	2.79647	1.92658
MLF2	NM_005439_MLF2	2.79647	1.92658
CACNG3	NM_006539_CACNG3	2.79647	1.92658
SGSH	NM_000199_SGSH	2.79647	1.92658
ST3GAL4	NM_001254758_ST3GAL4	2.79647	1.92658
MLLT11	NM_006818_MLLT11	2.79647	1.92658
LCE6A	NM_001128600_LCE6A	2.78182	1.91364
FAM216A	NM_013300_FAM216A	2.78182	1.91364
TPT1	NM_003295_TPT1	2.78182	1.91364
ALKBH4	NM_017621_ALKBH4	2.78182	1.91364
SNAI2	NM_003068_SNAI2	2.78182	1.91364
ADIG	NM_001018082_ADIG	2.78182	1.91364
COX17	NM_005694_COX17	2.78182	1.91364
FAM133B	NM_152789_FAM133B	2.78182	1.91364
ARHGEF35	NM_001003702_ARHGEF35	2.78182	1.91364
EOGT	NM_173654_EOGT	2.78182	1.91364
STX7	NM_003569_STX7	2.78182	1.91364
BAG4	NM_004874_BAG4	2.78182	1.91364
FIGNL2	NM_001013690_FIGNL2	2.78182	1.91364
STPG2	NM_174952_STPG2	2.78182	1.91364
NMRK2	NM_170678_NMRK2	2.78182	1.91364
SFT2D1	NM_145169_SFT2D1	2.78182	1.91364
C7orf25	NM_024054_C7orf25	2.78182	1.91364
GJB1	NM_000166_GJB1	2.78182	1.91364
ZNF121	NM_001008727_ZNF121	2.78182	1.91364
TMC2	NM_080751_TMC2	2.78182	1.91364
CD1C	NM_001765_CD1C	2.78182	1.91364
RAC2	NM_002872_RAC2	2.78182	1.91364
ATG7	NM_001136031_ATG7	2.78182	1.91364
CSDE1	NM_001242892_CSDE1	2.78182	1.91364
GSTCD	NM_024751_GSTCD	2.78182	1.91364
SLC35A3	NM_012243_SLC35A3	2.78182	1.91364
MCM9	NM_017696_MCM9	2.78182	1.91364
SMO	NM_005631_SMO	2.78182	1.91364
WNT16	NM_057168_WNT16	2.78182	1.91364
FAM180A	NM_205855_FAM180A	2.78182	1.91364
TMEM241	NM_032933_TMEM241	2.78182	1.91364
STON1-GTF2A1L	NM_001198593_STON1-GTF2A1L	2.78182	1.91364
MPHOSPH6	NM_005792_MPHOSPH6	2.78182	1.91364
PRKD3	NM_005813_PRKD3	2.78182	1.91364
RUFY2	NM_017987_RUFY2	2.78182	1.91364
CNNM1	NM_020348_CNNM1	2.78182	1.91364
CHDC2	NM_173695_CHDC2	2.78182	1.91364
WNT7A	NM_004625_WNT7A	2.78182	1.91364
MNAT1	NM_002431_MNAT1	2.77592	1.90842
ANAPC7	NM_001137664_ANAPC7	2.77444	1.90712
LRPAP1	NM_002337_LRPAP1	2.77444	1.90712
PPIH	NM_006347_PPIH	2.77444	1.90712
MX1	NM_002462_MX1	2.77444	1.90712
RFTN2	NM_144629_RFTN2	2.77197	1.90494
TEKT1	NM_053285_TEKT1	2.76702	1.90056
UST	NM_005715_UST	2.76702	1.90056
ASTN1	NM_004319_ASTN1	2.76702	1.90056
GPHN	NM_001024218_GPHN	2.76702	1.90056
IL31	NM_001014336_IL31	2.76702	1.90056
EDDM3B	NM_022360_EDDM3B	2.76702	1.90056
KLHDC10	NM_014997_KLHDC10	2.76702	1.90056
RNPC3	NM_017619_RNPC3	2.76702	1.90056
PRRX2	NM_016307_PRRX2	2.76702	1.90056
CCDC134	NM_024821_CCDC134	2.76702	1.90056
FUCA1	NM_000147_FUCA1	2.76702	1.90056
FAM151A	NM_176782_FAM151A	2.76702	1.90056
TMPRSS12	NM_182559_TMPRSS12	2.76702	1.90056
CDK2AP1	NM_004642_CDK2AP1	2.76702	1.90056
NASP	NM_152298_NASP	2.76702	1.90056
ASPH	NM_001164756_ASPH	2.76702	1.90056
IRAK3	NM_007199_IRAK3	2.76702	1.90056
CES4A	NM_001190202_CES4A	2.76702	1.90056
SLC25A24	NM_213651_SLC25A24	2.76702	1.90056
SNW1	NM_012245_SNW1	2.76702	1.90056
URB1	NM_014825_URB1	2.76702	1.90056
TFCP2L1	NM_014553_TFCP2L1	2.76702	1.90056
CXCR1	NM_000634_CXCR1	2.76702	1.90056
SYCP1	NM_003176_SYCP1	2.76702	1.90056
ANKRD49	NM_017704_ANKRD49	2.76702	1.90056
TMCO3	NM_017905_TMCO3	2.76702	1.90056
NME8	NM_016616_NME8	2.76277	1.8968
EPM2A	NM_001018041_EPM2A	2.75957	1.89397
LGALS13	NM_013268_LGALS13	2.75707	1.89177
SPANXN3	NM_001009609_SPANXN3	2.75207	1.88735
OXR1	NM_001198532_OXR1	2.75207	1.88735
ZNF383	NM_152604_ZNF383	2.75207	1.88735
OLFML2B	NM_015441_OLFML2B	2.75207	1.88735
NOP56	NM_006392_NOP56	2.75207	1.88735
C3orf52	NM_024616_C3orf52	2.75207	1.88735
GPR139	NM_001002911_GPR139	2.75207	1.88735
MUC2	NM_002457_MUC2	2.75207	1.88735
TMEM211	NM_001001663_TMEM211	2.75207	1.88735
GJA9	NM_030772_GJA9	2.75207	1.88735
VWDE	NM_001135924_VWDE	2.75207	1.88735
PCDH11Y	NM_032973_PCDH11Y	2.75207	1.88735
CPPED1	NM_018340_CPPED1	2.75207	1.88735
ANKEF1	NM_022096_ANKEF1	2.75207	1.88735
TMPRSS5	NM_030770_TMPRSS5	2.75207	1.88735
OASL	NM_003733_OASL	2.75207	1.88735
DPRX	NM_001012728_DPRX	2.75207	1.88735
COPS8	NM_198189_COPS8	2.75207	1.88735
FOXO4	NM_001170931_FOXO4	2.75207	1.88735
GPR128	NM_032787_GPR128	2.75207	1.88735
PCDH11X	NM_032969_PCDH11X	2.75207	1.88735
AGAP7	NM_001077685_AGAP7	2.75207	1.88735
MDGA2	NM_182830_MDGA2	2.75207	1.88735
HIST1H2BG	NM_003518_HIST1H2BG	2.75207	1.88735
IQSEC2	NM_001111125_IQSEC2	2.75207	1.88735
GDF2	NM_016204_GDF2	2.75207	1.88735
RPS28	NM_001031_RPS28	2.75207	1.88735
SZT2	NM_015284_SZT2	2.75207	1.88735
KCNIP3	NM_013434_KCNIP3	2.75207	1.88735
LYSMD3	NM_198273_LYSMD3	2.75207	1.88735
GKAP1	NM_025211_GKAP1	2.75207	1.88735
RGAG4	NM_001024455_RGAG4	2.75207	1.88735
RNASE3	NM_002935_RNASE3	2.75207	1.88735
DBF4B	NM_025104_DBF4B	2.75207	1.88735
C1QTNF2	NM_031908_C1QTNF2	2.75207	1.88735
TMEM14E	NM_001123228_TMEM14E	2.75207	1.88735
HBG2	NM_000184_HBG2	2.75207	1.88735
RGAG1	NM_020769_RGAG1	2.75207	1.88735
KCNK10	NM_138318_KCNK10	2.75207	1.88735
TSACC	NM_144627_TSACC	2.75207	1.88735
B3GNT1	NM_006876_B3GNT1	2.75207	1.88735
SPI1	NM_003120_SPI1	2.75207	1.88735
EXT1	NM_000127_EXT1	2.75207	1.88735
KIF4A	NM_012310_KIF4A	2.75207	1.88735
EPHA6	NM_173655_EPHA6	2.75207	1.88735
PPP1R14C	NM_030949_PPP1R14C	2.75207	1.88735
MUC20	NM_152673_MUC20	2.74705	1.88291
FAM127A	NM_001078171_FAM127A	2.74454	1.88069
PRPF8	NM_006445_PRPF8	2.74454	1.88069
FMO1	NM_002021_FMO1	2.74454	1.88069
CLEC12A	NM_201623_CLEC12A	2.73972	1.87644
SCGB1D4	NM_206998_SCGB1D4	2.73913	1.87591
DIRAS3	NM_004675_DIRAS3	2.73697	1.874
FAM105B	NM_138348_FAM105B	2.73697	1.874
PCDHB10	NM_018930_PCDHB10	2.73697	1.874
TDGF1	NM_003212_TDGF1	2.73697	1.874
TSPYL5	NM_033512_TSPYL5	2.73697	1.874
ALDH3B2	NM_001031615_ALDH3B2	2.73697	1.874
MAFK	NM_002360_MAFK	2.73697	1.874
LOC649330	NM_001146181_LOC649330	2.73697	1.874
BAG4	NM_001204878_BAG4	2.73697	1.874
RERE	NM_001042682_RERE	2.73697	1.874
MCL1	NM_021960_MCL1	2.73697	1.874
DENND1C	NM_024898_DENND1C	2.73697	1.874
CYP4X1	NM_178033_CYP4X1	2.73697	1.874
ELAC2	NM_173717_ELAC2	2.73697	1.874
DOCK4	NM_014705_DOCK4	2.73697	1.874
CMTM3	NM_144601_CMTM3	2.73697	1.874
HEBP2	NM_014320_HEBP2	2.73697	1.874
SAT1	NM_002970_SAT1	2.73697	1.874
RGS10	NM_001005339_RGS10	2.73697	1.874
TMEM62	NM_024956_TMEM62	2.73697	1.874
KCNA7	NM_031886_KCNA7	2.73697	1.874
TARS2	NM_025150_TARS2	2.73697	1.874
FGD3	NM_033086_FGD3	2.73697	1.874
HMOX2	NM_001127206_HMOX2	2.73697	1.874
TIGD4	NM_145720_TIGD4	2.73697	1.874
GRM1	NM_000838_GRM1	2.73697	1.874
KCNQ3	NM_001204824_KCNQ3	2.73697	1.874
SCAMP4	NM_079834_SCAMP4	2.73697	1.874
MSH2	NM_001258281_MSH2	2.73697	1.874
DPYSL3	NM_001387_DPYSL3	2.73697	1.874
ISG20	NM_002201_ISG20	2.73697	1.874
ATP5L2	NM_001165877_ATP5L2	2.73697	1.874
MTFMT	NM_139242_MTFMT	2.73697	1.874
COL6A1	NM_001848_COL6A1	2.73443	1.87176
NIPSNAP3B	NM_018376_NIPSNAP3B	2.72935	1.86727
TATDN2	NM_014760_TATDN2	2.72681	1.86502
C7orf69	NM_025031_C7orf69	2.72425	1.86276
SRPR	NM_003139_SRPR	2.7217	1.8605
ELL2	NM_012081_ELL2	2.7217	1.8605
DIO2	NM_000793_DIO2	2.7217	1.8605
TAL2	NM_005421_TAL2	2.7217	1.8605
NBPF9	NM_001037675_NBPF9	2.7217	1.8605
ZNF18	NM_144680_ZNF18	2.7217	1.8605
TMED9	NM_017510_TMED9	2.7217	1.8605
ATP2B4	NM_001001396_ATP2B4	2.7217	1.8605
SRI	NM_001256892_SRI	2.7217	1.8605
MYO18A	NM_203318_MYO18A	2.7217	1.8605
RAB44	NM_001257357_RAB44	2.7217	1.8605
PHLDA3	NM_012396_PHLDA3	2.7217	1.8605
LOC728392	NM_001162371_LOC728392	2.7217	1.8605
SLC13A4	NM_012450_SLC13A4	2.7217	1.8605
SCPEP1	NM_021626_SCPEP1	2.7217	1.8605
SEPP1	NM_005410_SEPP1	2.7217	1.8605
PRM1	NM_002761_PRM1	2.7217	1.8605
SLC52A3	NM_033409_SLC52A3	2.7217	1.8605
PCYT1A	NM_005017_PCYT1A	2.7217	1.8605
REXO2	NM_015523_REXO2	2.7217	1.8605
AHSP	NM_016633_AHSP	2.7217	1.8605
C3AR1	NM_004054_C3AR1	2.7217	1.8605
NXPH1	NM_152745_NXPH1	2.7217	1.8605
KLRC1	NM_213657_KLRC1	2.7217	1.8605
ZP1	NM_207341_ZP1	2.7217	1.8605
TMTC4	NM_032813_TMTC4	2.70848	1.84882
ZNF470	NM_001001668_ZNF470	2.70627	1.84687
SNRNP40	NM_004814_SNRNP40	2.70627	1.84687
MUSTN1	NM_205853_MUSTN1	2.70627	1.84687
SLC4A4	NM_003759_SLC4A4	2.70627	1.84687
RSL1D1	NM_015659_RSL1D1	2.70627	1.84687
C1QTNF1	NM_198593_C1QTNF1	2.70627	1.84687
CPLX2	NM_006650_CPLX2	2.70627	1.84687
RPL5	NM_000969_RPL5	2.70627	1.84687
TMEM68	NM_152417_TMEM68	2.70627	1.84687
TEX10	NM_017746_TEX10	2.70627	1.84687
STYX	NM_145251_STYX	2.70627	1.84687
TTC5	NM_138376_TTC5	2.70627	1.84687
NPPB	NM_002521_NPPB	2.70627	1.84687
LRRC8B	NM_015350_LRRC8B	2.70627	1.84687
RHEBL1	NM_144593_RHEBL1	2.70627	1.84687
B4GALT4	NM_003778_B4GALT4	2.70627	1.84687
VPS25	NM_032353_VPS25	2.70627	1.84687
PODNL1	NM_024825_PODNL1	2.70627	1.84687
MED12L	NM_053002_MED12L	2.70627	1.84687
RYR3	NM_001036_RYR3	2.70627	1.84687
CROCC	NM_014675_CROCC	2.70627	1.84687
WDR53	NM_182627_WDR53	2.70627	1.84687
C16orf45	NM_033201_C16orf45	2.70627	1.84687
NUDCD1	NM_032869_NUDCD1	2.70627	1.84687
MOV10L1	NM_001164106_MOV10L1	2.70627	1.84687
CREB5	NM_182899_CREB5	2.70627	1.84687
PPM1G	NM_177983_PPM1G	2.70627	1.84687
CLGN	NM_004362_CLGN	2.70109	1.84229
KPRP	NM_001025231_KPRP	2.69849	1.83999
ZNF713	NM_182633_ZNF713	2.69849	1.83999
ARMCX5	NM_001168479_ARMCX5	2.69849	1.83999
MNAT1	NM_001177963_MNAT1	2.69693	1.83862
TDGF1	NM_001174136_TDGF1	2.69459	1.83654
GMFG	NM_004877_GMFG	2.69067	1.83308
POMGNT1	NM_001243766_POMGNT1	2.69067	1.83308
ZSCAN22	NM_181846_ZSCAN22	2.69067	1.83308
C5orf34	NM_198566_C5orf34	2.69067	1.83308
NPC1	NM_000271_NPC1	2.69067	1.83308
NEIL1	NM_024608_NEIL1	2.69067	1.83308
KCNH5	NM_172375_KCNH5	2.69067	1.83308
ABHD12B	NM_181814_ABHD12B	2.69067	1.83308
A4GALT	NM_017436_A4GALT	2.69067	1.83308
ENOX1	NM_001242863_ENOX1	2.69067	1.83308
AVPI1	NM_021732_AVPI1	2.69067	1.83308
NPEPPS	NM_006310_NPEPPS	2.69067	1.83308
YPEL2	NM_001005404_YPEL2	2.69067	1.83308
CTRC	NM_007272_CTRC	2.69067	1.83308
SH3KBP1	NM_001184960_SH3KBP1	2.69067	1.83308
CHMP2B	NM_014043_CHMP2B	2.69067	1.83308
AGPAT5	NM_018361_AGPAT5	2.69067	1.83308
NOS1	NM_000620_NOS1	2.69067	1.83308
C6orf211	NM_024573_C6orf211	2.69067	1.83308
SPA17	NM_017425_SPA17	2.69067	1.83308
PSKH1	NM_006742_PSKH1	2.69067	1.83308
NTN1	NM_004822_NTN1	2.69067	1.83308
MPP1	NM_001166461_MPP1	2.69067	1.83308
LHPP	NM_022126_LHPP	2.69067	1.83308
TAF1D	NM_024116_TAF1D	2.69067	1.83308
OASL	NM_001261825_OASL	2.69067	1.83308
LRFN3	NM_024509_LRFN3	2.69067	1.83308
CCDC129	NM_194300_CCDC129	2.69067	1.83308
POP7	NM_005837_POP7	2.69067	1.83308
ZCCHC3	NM_033089_ZCCHC3	2.69067	1.83308
KCNMB3	NM_014407_KCNMB3	2.69067	1.83308
PSD3	NM_015310_PSD3	2.69067	1.83308
RBP3	NM_002900_RBP3	2.69067	1.83308
MAGOH	NM_002370_MAGOH	2.69067	1.83308
THAP6	NM_144721_THAP6	2.69067	1.83308
CDKAL1	NM_017774_CDKAL1	2.69067	1.83308
CAB39L	NM_030925_CAB39L	2.69067	1.83308
EVL	NM_016337_EVL	2.69067	1.83308
HSPA2	NM_021979_HSPA2	2.69067	1.83308
GSKIP	NM_016472_GSKIP	2.69067	1.83308
ZNF471	NM_020813_ZNF471	2.69067	1.83308
WFDC5	NM_145652_WFDC5	2.69067	1.83308
ARX	NM_139058_ARX	2.69067	1.83308
METTL8	NM_024770_METTL8	2.69067	1.83308
CST4	NM_001899_CST4	2.69067	1.83308
ACSL5	NM_016234_ACSL5	2.69067	1.83308
CXorf65	NM_001025265_CXorf65	2.69067	1.83308
SLC2A13	NM_052885_SLC2A13	2.69067	1.83308
SLC39A12	NM_152725_SLC39A12	2.68675	1.82961
TNFSF11	NM_033012_TNFSF11	2.68281	1.82614
KDM8	NM_001145348_KDM8	2.68018	1.82381
HMOX1	NM_002133_HMOX1	2.68018	1.82381
MTRNR2L6	NM_001190487_MTRNR2L6	2.68018	1.82381
DAPP1	NM_014395_DAPP1	2.67886	1.82265
TMEM220	NM_001004313_TMEM220	2.6749	1.81915
TLR2	NM_003264_TLR2	2.6749	1.81915
TDRD6	NM_001010870_TDRD6	2.6749	1.81915
POGLUT1	NM_152305_POGLUT1	2.6749	1.81915
CSTL1	NM_138283_CSTL1	2.6749	1.81915
IL17RA	NM_014339_IL17RA	2.6749	1.81915
SRL	NM_001098814_SRL	2.6749	1.81915
CEP78	NM_032171_CEP78	2.6749	1.81915
GEMIN6	NM_024775_GEMIN6	2.6749	1.81915
MTHFD1	NM_005956_MTHFD1	2.6749	1.81915
SAP18	NM_005870_SAP18	2.6749	1.81915
HEMK1	NM_016173_HEMK1	2.6749	1.81915
AANAT	NM_001088_AANAT	2.6749	1.81915
SPOCD1	NM_144569_SPOCD1	2.6749	1.81915
ZCRB1	NM_033114_ZCRB1	2.6749	1.81915
DYDC2	NM_001270042_DYDC2	2.6749	1.81915
CREBZF	NM_001039618_CREBZF	2.6749	1.81915
CEP112	NM_001037325_CEP112	2.6749	1.81915
TEX101	NM_031451_TEX101	2.6749	1.81915
NANOGNB	NM_001145465_NANOGNB	2.6749	1.81915
LOC440335	NM_001253794_LOC440335	2.6749	1.81915
FBXO11	NM_025133_FBXO11	2.6749	1.81915
FCHSD1	NM_033449_FCHSD1	2.6749	1.81915
CMTM3	NM_181553_CMTM3	2.6749	1.81915
KCND1	NM_004979_KCND1	2.6749	1.81915
MCM5	NM_006739_MCM5	2.6749	1.81915
LIMS1	NM_001193485_LIMS1	2.6749	1.81915
NID2	NM_007361_NID2	2.6749	1.81915
NOL9	NM_024654_NOL9	2.6749	1.81915
ZG16	NM_152338_ZG16	2.6749	1.81915
UBXN8	NM_005671_UBXN8	2.6749	1.81915
DDX20	NM_007204_DDX20	2.6749	1.81915
BSN	NM_003458_BSN	2.6749	1.81915
PCDH11X	NM_001168361_PCDH11X	2.6749	1.81915
SLC22A2	NM_003058_SLC22A2	2.6749	1.81915
MYH4	NM_017533_MYH4	2.6749	1.81915
CDK2AP2	NM_005851_CDK2AP2	2.6749	1.81915
FOXI1	NM_144769_FOXI1	2.6749	1.81915
MAP3K3	NM_002401_MAP3K3	2.6749	1.81915
TLR6	NM_006068_TLR6	2.66696	1.81212
PIGB	NM_004855_PIGB	2.6643	1.80977
SPANXE	NM_145665_SPANXE	2.66297	1.8086
METAP1D	NM_199227_METAP1D	2.65896	1.80506
MRPL36	NM_032479_MRPL36	2.65896	1.80506
TAF5	NM_006951_TAF5	2.65896	1.80506
DRG2	NM_001388_DRG2	2.65896	1.80506
YWHAQ	NM_006826_YWHAQ	2.65896	1.80506
PLA2G16	NM_001128203_PLA2G16	2.65896	1.80506
PCGF3	NM_006315_PCGF3	2.65896	1.80506
B3GAT3	NM_012200_B3GAT3	2.65896	1.80506
PRDM6	NM_001136239_PRDM6	2.65896	1.80506
CENPI	NM_006733_CENPI	2.65896	1.80506
DNAJB12	NM_001002762_DNAJB12	2.65896	1.80506
PRR5	NM_001017528_PRR5	2.65896	1.80506
NHLH1	NM_005598_NHLH1	2.65896	1.80506
PEX12	NM_000286_PEX12	2.65896	1.80506
NDST3	NM_004784_NDST3	2.65896	1.80506
MAP1LC3B2	NM_001085481_MAP1LC3B2	2.65896	1.80506
DEFB129	NM_080831_DEFB129	2.65896	1.80506
PTGFRN	NM_020440_PTGFRN	2.65896	1.80506
SLCO5A1	NM_030958_SLCO5A1	2.65896	1.80506
ADI1	NM_018269_ADI1	2.65896	1.80506
PKD1	NM_001009944_PKD1	2.65896	1.80506
SDR16C5	NM_138969_SDR16C5	2.65896	1.80506
POC5	NM_152408_POC5	2.65896	1.80506
AGAP8	NM_001077686_AGAP8	2.65896	1.80506
PMCH	NM_002674_PMCH	2.65896	1.80506
OASL	NM_198213_OASL	2.65896	1.80506
ACN9	NM_020186_ACN9	2.65896	1.80506
DMRT1	NM_021951_DMRT1	2.65896	1.80506
RNASE13	NM_001012264_RNASE13	2.65896	1.80506
IRF9	NM_006084_IRF9	2.65896	1.80506
SLC16A8	NM_013356_SLC16A8	2.65896	1.80506
CCNB1	NM_031966_CCNB1	2.65896	1.80506
FRAT2	NM_012083_FRAT2	2.65896	1.80506
RSPO4	NM_001040007_RSPO4	2.65896	1.80506
NMNAT2	NM_015039_NMNAT2	2.65896	1.80506
AP4S1	NM_001254729_AP4S1	2.65896	1.80506
EFCAB13	NM_152347_EFCAB13	2.65896	1.80506
C7orf60	NM_152556_C7orf60	2.65896	1.80506
FRMPD2	NM_001042512_FRMPD2	2.65896	1.80506
C14orf178	NM_174943_C14orf178	2.65896	1.80506
OBP2B	NM_014581_OBP2B	2.65896	1.80506
CST11	NM_080830_CST11	2.65575	1.80222
TMTC4	NM_001079669_TMTC4	2.65438	1.80101
TCP10	NM_004610_TCP10	2.65361	1.80033
RAVER2	NM_018211_RAVER2	2.65093	1.79796
CYB5A	NM_001190807_CYB5A	2.65003	1.79716
PSG8	NM_001130167_PSG8	2.64707	1.79455
CR1	NM_000573_CR1	2.64284	1.79081
GADD45GIP1	NM_052850_GADD45GIP1	2.64284	1.79081
RYR3	NM_001243996_RYR3	2.64284	1.79081
NMT1	NM_021079_NMT1	2.64284	1.79081
CTCF	NM_001191022_CTCF	2.64284	1.79081
EHD2	NM_014601_EHD2	2.64284	1.79081
SRPK2	NM_182692_SRPK2	2.64284	1.79081
HTR1D	NM_000864_HTR1D	2.64284	1.79081
TMEM52B	NM_153022_TMEM52B	2.64284	1.79081
PRPF18	NM_003675_PRPF18	2.64284	1.79081
GALNT1	NM_020474_GALNT1	2.64284	1.79081
SLC16A1	NM_003051_SLC16A1	2.64284	1.79081
TRDMT1	NM_004412_TRDMT1	2.64284	1.79081
TPR	NM_003292_TPR	2.64284	1.79081
MRPL39	NM_017446_MRPL39	2.64284	1.79081
SNTB2	NM_006750_SNTB2	2.64284	1.79081
NAT1	NM_001160179_NAT1	2.64284	1.79081
THUMPD2	NM_025264_THUMPD2	2.64284	1.79081
POU1F1	NM_000306_POU1F1	2.64284	1.79081
RAD21	NM_006265_RAD21	2.64284	1.79081
PCDH11X	NM_032968_PCDH11X	2.64284	1.79081
VGLL1	NM_016267_VGLL1	2.64284	1.79081
LTC4S	NM_145867_LTC4S	2.64284	1.79081
ABCB4	NM_000443_ABCB4	2.64284	1.79081
CPXM2	NM_198148_CPXM2	2.64284	1.79081
PKP2	NM_001005242_PKP2	2.64284	1.79081
C20orf203	NM_182584_C20orf203	2.64284	1.79081
FAM217A	NM_173563_FAM217A	2.64284	1.79081
HSDL2	NM_001195822_HSDL2	2.64284	1.79081
KLHL4	NM_057162_KLHL4	2.64284	1.79081
FAM90A1	NM_018088_FAM90A1	2.64284	1.79081
ARHGAP5	NM_001030055_ARHGAP5	2.64284	1.79081
VRK3	NM_016440_VRK3	2.64284	1.79081
TOMM22	NM_020243_TOMM22	2.64284	1.79081
SH2D2A	NM_001161443_SH2D2A	2.64284	1.79081
ID4	NM_001546_ID4	2.64284	1.79081
REPS2	NM_004726_REPS2	2.64284	1.79081
RPS26	NM_001029_RPS26	2.64284	1.79081
ESRRB	NM_004452_ESRRB	2.64284	1.79081
UACA	NM_018003_UACA	2.64284	1.79081
KIR3DL3	NM_153443_KIR3DL3	2.64284	1.79081
IL18R1	NM_003855_IL18R1	2.64284	1.79081
ZNF35	NM_003420_ZNF35	2.64284	1.79081
FNDC3A	NM_014923_FNDC3A	2.64284	1.79081
OXCT2	NM_022120_OXCT2	2.64284	1.79081
PRPF19	NM_014502_PRPF19	2.64284	1.79081
ADAM30	NM_021794_ADAM30	2.64284	1.79081
OC90	NM_001080399_OC90	2.64284	1.79081
DPYSL3	NM_001197294_DPYSL3	2.64284	1.79081
PTCHD2	NM_020780_PTCHD2	2.64284	1.79081
C11orf82	NM_145018_C11orf82	2.64284	1.79081
HKR1	NM_181786_HKR1	2.63472	1.78363
C5orf46	NM_206966_C5orf46	2.63472	1.78363
TFEC	NM_001018058_TFEC	2.63472	1.78363
PWWP2B	NM_001098637_PWWP2B	2.63308	1.78219
C2CD2	NM_015500_C2CD2	2.62654	1.77641
GATA1	NM_002049_GATA1	2.62654	1.77641
TIMM23	NM_006327_TIMM23	2.62654	1.77641
METTL21B	NM_206914_METTL21B	2.62654	1.77641
PSMG2	NM_147163_PSMG2	2.62654	1.77641
TTC14	NM_133462_TTC14	2.62654	1.77641
ZMYM1	NM_024772_ZMYM1	2.62654	1.77641
CHRNA10	NM_020402_CHRNA10	2.62654	1.77641
NPAP1	NM_018958_NPAP1	2.62654	1.77641
ACBD3	NM_022735_ACBD3	2.62654	1.77641
C16orf54	NM_175900_C16orf54	2.62654	1.77641
PSMD4	NM_002810_PSMD4	2.62654	1.77641
TBPL1	NM_001253676_TBPL1	2.62654	1.77641
DUOX1	NM_175940_DUOX1	2.62654	1.77641
RIMBP2	NM_015347_RIMBP2	2.62654	1.77641
PACSIN2	NM_001184970_PACSIN2	2.62654	1.77641
UBXN6	NM_025241_UBXN6	2.62654	1.77641
YY1	NM_003403_YY1	2.62654	1.77641
GPR135	NM_022571_GPR135	2.62654	1.77641
SETD4	NM_017438_SETD4	2.62654	1.77641
DBI	NM_001178043_DBI	2.62654	1.77641
SQRDL	NM_021199_SQRDL	2.62654	1.77641
VASP	NM_003370_VASP	2.62654	1.77641
NOP9	NM_174913_NOP9	2.62654	1.77641
WDR5B	NM_019069_WDR5B	2.62654	1.77641
PDE3B	NM_000922_PDE3B	2.62654	1.77641
ACE	NM_000789_ACE	2.62654	1.77641
KLK1	NM_002257_KLK1	2.62654	1.77641
GOLGA5	NM_005113_GOLGA5	2.62654	1.77641
WDR59	NM_030581_WDR59	2.62654	1.77641
DRAXIN	NM_198545_DRAXIN	2.62654	1.77641
TUBE1	NM_016262_TUBE1	2.62654	1.77641
CCNY	NM_181698_CCNY	2.62654	1.77641
DCUN1D4	NM_001040402_DCUN1D4	2.62654	1.77641
ANKRD22	NM_144590_ANKRD22	2.62654	1.77641
PEX3	NM_003630_PEX3	2.61832	1.76914
SLC6A19	NM_001003841_SLC6A19	2.61777	1.76866
GOSR2	NM_004287_GOSR2	2.61478	1.76601
TSPAN31	NM_005981_TSPAN31	2.61242	1.76393
SLC7A6OS	NM_032178_SLC7A6OS	2.61005	1.76183
PRRT4	NM_001174164_PRRT4	2.61005	1.76183
RAB7L1	NM_001135662_RAB7L1	2.61005	1.76183
ATL1	NM_181598_ATL1	2.61005	1.76183
UBE3A	NM_130838_UBE3A	2.61005	1.76183
TMCC1	NM_001017395_TMCC1	2.61005	1.76183
CCRL1	NM_178445_CCRL1	2.61005	1.76183
SEPP1	NM_001085486_SEPP1	2.61005	1.76183
CALCR	NM_001742_CALCR	2.61005	1.76183
CCRL1	NM_016557_CCRL1	2.61005	1.76183
IQGAP2	NM_006633_IQGAP2	2.61005	1.76183
HCAR2	NM_177551_HCAR2	2.61005	1.76183
ZNF780A	NM_001010880_ZNF780A	2.61005	1.76183
FCER1A	NM_002001_FCER1A	2.61005	1.76183
STK39	NM_013233_STK39	2.61005	1.76183
COMMD1	NM_152516_COMMD1	2.61005	1.76183
AK4	NM_013410_AK4	2.61005	1.76183
TNPO3	NM_012470_TNPO3	2.61005	1.76183
C14orf178	NM_001173978_C14orf178	2.61005	1.76183
ATXN1L	NM_001137675_ATXN1L	2.61005	1.76183
PSMD3	NM_002809_PSMD3	2.61005	1.76183
MAP4K1	NM_007181_MAP4K1	2.61005	1.76183
GPR26	NM_153442_GPR26	2.61005	1.76183
TMEM138	NM_016464_TMEM138	2.61005	1.76183
KRT1	NM_006121_KRT1	2.61005	1.76183
WRB	NM_004627_WRB	2.61005	1.76183
MYO18B	NM_032608_MYO18B	2.61005	1.76183
TFDP3	NM_016521_TFDP3	2.61005	1.76183
KDM4D	NM_018039_KDM4D	2.61005	1.76183
TNPO3	NM_001191028_TNPO3	2.61005	1.76183
CENPW	NM_001012507_CENPW	2.61005	1.76183
SGK1	NM_001143677_SGK1	2.61005	1.76183
EPB41L2	NM_001252660_EPB41L2	2.61005	1.76183
NDUFB1	NM_004545_NDUFB1	2.61005	1.76183
SLC15A1	NM_005073_SLC15A1	2.60486	1.75725
SLC48A1	NM_017842_SLC48A1	2.60174	1.75449
BLK	NM_001715_BLK	2.59337	1.74709
RAPH1	NM_213589_RAPH1	2.59337	1.74709
ZNF716	NM_001159279_ZNF716	2.59337	1.74709
PRPSAP2	NM_001243940_PRPSAP2	2.59337	1.74709
SMIM20	NM_001145432_SMIM20	2.59337	1.74709
MAGEA11	NM_001011544_MAGEA11	2.59337	1.74709
ARAP1	NM_001135190_ARAP1	2.59337	1.74709
CLPP	NM_006012_CLPP	2.59337	1.74709
HTR6	NM_000871_HTR6	2.59337	1.74709
RAB41	NM_001032726_RAB41	2.59337	1.74709
MSR1	NM_138716_MSR1	2.59337	1.74709
MAVS	NM_020746_MAVS	2.59337	1.74709
TNIP3	NM_001244764_TNIP3	2.59337	1.74709
MSR1	NM_138715_MSR1	2.59337	1.74709
SLC2A10	NM_030777_SLC2A10	2.59337	1.74709
ACAP2	NM_012287_ACAP2	2.59337	1.74709
LRCH3	NM_032773_LRCH3	2.59337	1.74709
GDF3	NM_020634_GDF3	2.59337	1.74709
CDC37	NM_007065_CDC37	2.59337	1.74709
PURG	NM_001015508_PURG	2.59337	1.74709
ODF3	NM_053280_ODF3	2.59337	1.74709
FAIM2	NM_012306_FAIM2	2.59337	1.74709
FYTTD1	NM_032288_FYTTD1	2.59337	1.74709
ESYT2	NM_020728_ESYT2	2.59337	1.74709
IFNK	NM_020124_IFNK	2.59337	1.74709
PPP1R8	NM_014110_PPP1R8	2.59337	1.74709
MRGPRE	NM_001039165_MRGPRE	2.59337	1.74709
PRSS8	NM_002773_PRSS8	2.59337	1.74709
CAT	NM_001752_CAT	2.59337	1.74709
TRAPPC8	NM_014939_TRAPPC8	2.59337	1.74709
CBLB	NM_170662_CBLB	2.59337	1.74709
SCIN	NM_001112706_SCIN	2.59337	1.74709
KRT8	NM_001256282_KRT8	2.59337	1.74709
GPR84	NM_020370_GPR84	2.59337	1.74709
VWA9	NM_001207059_VWA9	2.59337	1.74709
CAV1	NM_001172896_CAV1	2.59337	1.74709
ZFP14	NM_020917_ZFP14	2.59337	1.74709
ITGA7	NM_002206_ITGA7	2.59337	1.74709
MC1R	NM_002386_MC1R	2.59337	1.74709
GKAP1	NM_001135953_GKAP1	2.59337	1.74709
TMEM252	NM_153237_TMEM252	2.59337	1.74709
C11orf30	NM_020193_C11orf30	2.59337	1.74709
ZNF506	NM_001099269_ZNF506	2.59337	1.74709
ZSCAN5A	NM_024303_ZSCAN5A	2.59337	1.74709
FOXI1	NM_012188_FOXI1	2.59337	1.74709
JPH1	NM_020647_JPH1	2.59337	1.74709
EXOC6B	NM_015189_EXOC6B	2.59337	1.74709
TGFBI	NM_000358_TGFBI	2.59337	1.74709
NCK2	NM_001004720_NCK2	2.59337	1.74709
KDM8	NM_024773_KDM8	2.59128	1.74524
FANCF	NM_022725_FANCF	2.58777	1.74214
GPRIN3	NM_198281_GPRIN3	2.58496	1.73966
ABCA8	NM_007168_ABCA8	2.58496	1.73966
SH2D1B	NM_053282_SH2D1B	2.58496	1.73966
TDRD6	NM_001168359_TDRD6	2.58496	1.73966
CCDC83	NM_173556_CCDC83	2.57791	1.73343
CMA1	NM_001836_CMA1	2.5765	1.73218
COX6A2	NM_005205_COX6A2	2.5765	1.73218
SLC16A1	NM_001166496_SLC16A1	2.5765	1.73218
CRCT1	NM_019060_CRCT1	2.5765	1.73218
TERF2	NM_005652_TERF2	2.5765	1.73218
SLC12A6	NM_005135_SLC12A6	2.5765	1.73218
SNRNP200	NM_014014_SNRNP200	2.5765	1.73218
MGAT3	NM_002409_MGAT3	2.5765	1.73218
SERGEF	NM_012139_SERGEF	2.5765	1.73218
CELF5	NM_021938_CELF5	2.5765	1.73218
TOMM20L	NM_207377_TOMM20L	2.5765	1.73218
ASPHD1	NM_181718_ASPHD1	2.5765	1.73218
COLGALT1	NM_024656_COLGALT1	2.5765	1.73218
CLDN14	NM_001146079_CLDN14	2.5765	1.73218
OTOA	NM_001161683_OTOA	2.5765	1.73218
IVNS1ABP	NM_006469_IVNS1ABP	2.5765	1.73218
CLPTM1L	NM_030782_CLPTM1L	2.5765	1.73218
NUB1	NM_001243351_NUB1	2.5765	1.73218
FAM184A	NM_001100411_FAM184A	2.5765	1.73218
HTRA4	NM_153692_HTRA4	2.5765	1.73218
SLCO1B3	NM_019844_SLCO1B3	2.5765	1.73218
C7	NM_000587_C7	2.5765	1.73218
TYRP1	NM_000550_TYRP1	2.5765	1.73218
TMEM100	NM_018286_TMEM100	2.5765	1.73218
CD40	NM_152854_CD40	2.5765	1.73218
AMELY	NM_001143_AMELY	2.5765	1.73218
LRRC18	NM_001006939_LRRC18	2.5765	1.73218
TXN2	NM_012473_TXN2	2.5765	1.73218
ESCO2	NM_001017420_ESCO2	2.5765	1.73218
BEND7	NM_152751_BEND7	2.5765	1.73218
TRIM6	NM_058166_TRIM6	2.5765	1.73218
CENPV	NM_181716_CENPV	2.5765	1.73218
MYH3	NM_002470_MYH3	2.5765	1.73218
MMEL1	NM_033467_MMEL1	2.5765	1.73218
RHOBTB3	NM_014899_RHOBTB3	2.5765	1.73218
GTPBP10	NM_033107_GTPBP10	2.5765	1.73218
RHBDF2	NM_001005498_RHBDF2	2.5765	1.73218
PI4KA	NM_002650_PI4KA	2.5765	1.73218
APC	NM_001127511_APC	2.5765	1.73218
SLC4A1AP	NM_018158_SLC4A1AP	2.5765	1.73218
TRPM3	NM_001007471_TRPM3	2.57225	1.72843
DEPDC7	NM_139160_DEPDC7	2.56799	1.72466
RASGRF1	NM_002891_RASGRF1	2.56286	1.72012
MMP26	NM_021801_MMP26	2.55943	1.71709
ANKRD26	NM_001256053_ANKRD26	2.55943	1.71709
TRHR	NM_003301_TRHR	2.55943	1.71709
SPCS2	NM_014752_SPCS2	2.55943	1.71709
ST7	NM_021908_ST7	2.55943	1.71709
ENOX1	NM_017993_ENOX1	2.55943	1.71709
H3F3C	NM_001013699_H3F3C	2.55943	1.71709
FYTTD1	NM_001011537_FYTTD1	2.55943	1.71709
OSBPL3	NM_145321_OSBPL3	2.55943	1.71709
SMCR7L	NM_019008_SMCR7L	2.55943	1.71709
OMD	NM_005014_OMD	2.55943	1.71709
CACNA1F	NM_005183_CACNA1F	2.55943	1.71709
BCL2L1	NM_001191_BCL2L1	2.55943	1.71709
OSBPL11	NM_022776_OSBPL11	2.55943	1.71709
NOTCH3	NM_000435_NOTCH3	2.55943	1.71709
TYW1	NM_018264_TYW1	2.55943	1.71709
SLC44A2	NM_020428_SLC44A2	2.55943	1.71709
METTL6	NM_152396_METTL6	2.55943	1.71709
ZNF408	NM_001184751_ZNF408	2.55943	1.71709
CCT8L2	NM_014406_CCT8L2	2.55943	1.71709
GCNT3	NM_004751_GCNT3	2.55943	1.71709
COA5	NM_001008215_COA5	2.55943	1.71709
RIPPLY2	NM_001009994_RIPPLY2	2.55943	1.71709
TRIM16L	NM_001037330_TRIM16L	2.55943	1.71709
KRTAP4-8	NM_031960_KRTAP4-8	2.55943	1.71709
SPINT3	NM_006652_SPINT3	2.55943	1.71709
[truncated: 16,161 more rows]
