# Supplementary material for: Regulation of the JMJD3 (KDM6B) histone demethylase in glioblastoma stem cells by STAT3
Source: PLoS One. 2017 Apr 6;12(4):e0174775. doi: 10.1371/journal.pone.0174775 (PMC5383422; doi:10.1371/journal.pone.0174775)
Supplement: S2 Table — Microarray analysis yielded a list of genes that likely show 2 fold or higher gene expression upon S3i treatment. (XLSX) [file pone.0174775.s006.xlsx]

## Sheet: Full affymetrix analysis gene l
List of genes with 2 fold or higher gene expression upon S3i treatment
Gene Symbol	Transcript Cluster ID	Fold Change (linear) (S3i vs DMSO)
FGF21	221433_at	66.82
GDF15	221577_x_at	56.92
RRAD	204802_at	56.06
SLC7A11	217678_at	54.32
SLC7A11	209921_at	43.9
NUPR1	209230_s_at	42.56
HMOX1	203665_at	40.6
MYOF	211864_s_at	37.58
ACTA2	200974_at	35.22
LOC100509323 , NAIP	204860_s_at	31.06
STC2	203438_at	29.25
INHBE	210587_at	28.82
AKR1C3	209160_at	28.14
ACADL	206069_s_at	25.61
ABCF2	207623_at	23.94
SEL1L3	212314_at	22.95
MARS	213672_at	22.67
BHLHE41	221530_s_at	22.53
TPP1	214195_at	21.75
CDH12	207149_at	21.6
SYNE1	215350_at	21.44
RENBP	206617_s_at	20.71
SLC52A1	220756_s_at	20.48
STX3	209238_at	20.29
MPZ	210280_at	19.94
MAP3K9	214969_at	19.78
MS4A12	220834_at	19.06
RHAG	206145_at	18.82
PSMD5	215546_at	18.36
ARHGAP10	219431_at	17.73
PTENP1	217494_s_at	17.66
GPNMB	201141_at	17.47
FER1L4	222245_s_at	16.94
LOC145678	216106_at	16.73
PCK2	202847_at	16.51
SYT1	203998_s_at	16.41
PHF8	215065_at	16.23
VDR	204254_s_at	16.18
HRH1	205579_at	16.16
LOC100653010	221576_at	15.53
HGFAC	207027_at	15.48
TBX10	207689_at	15.46
RYR3	206306_at	15.4
AKR1B10	206561_s_at	15.34
SQSTM1	213112_s_at	14.98
AKR1C1	216594_x_at	14.98
NLGN1	205893_at	14.91
SLC7A1	206566_at	14.33
TCL6	221624_at	14.28
LCP2	205270_s_at	13.89
HIST1H3A , HIST1H3B , HIST1H3C , HIST1H3D , HIST1H3E , HIST1H3F , HIST1H3G , HIST1H3H , HIST1H3I , HIST1H3J	208496_x_at	13.41
CD84	211192_s_at	13.36
NHLH2	214497_s_at	13.15
SMEK1	220369_at	13.09
CLIP4	219944_at	13.03
KIR2DL1 , KIR2DL2 , KIR2DL3 , KIR2DL4 , KIR2DL5A , KIR2DL5B , KIR3DL3 , KIR3DS1 , LOC100287534 , LOC100653050	210890_x_at	12.98
POPDC3	219926_at	12.65
ADCY1	215340_at	12.65
B3GALT2	210121_at	12.59
FIGF , PIR-FIGF	206742_at	12.52
PLCB1	211925_s_at	12.13
	220851_at	12.11
ELTD1	219134_at	12.08
MYO6	210480_s_at	12.08
LY96	206584_at	11.84
NFASC	213438_at	11.75
AKR1C2 , LOC100653286	211653_x_at	11.34
AKR1C1	204151_x_at	11.34
SPAM1	216972_at	11.31
NOX3	221089_at	11.27
	216761_at	11.2
	208192_at	11.17
C11orf67	220268_at	11.14
DDIT3	209383_at	11.13
SPAG8	206815_at	11.06
HIST1H2AC	215071_s_at	11.06
ACRV1	207990_x_at	11.05
OAS2	204972_at	10.95
SSX2 , SSX2B	216471_x_at	10.88
IGHG1 , SKAP2	217260_x_at	10.88
BLVRB	202201_at	10.82
IFNA7	208259_x_at	10.78
DAB2	201280_s_at	10.77
GPD2	211613_s_at	10.76
CATR1	211601_at	10.61
UCN	206072_at	10.52
S100A9	203535_at	10.52
NQO1	201468_s_at	10.5
PTK2B	203110_at	10.38
KCNK1	204679_at	10.31
TPK1	221218_s_at	10.18
TMPRSS2	205102_at	10.14
MIR22 , MIR22HG	214696_at	10.12
HLA-DRB4	215669_at	10.12
TNNC2	205388_at	10.09
MMP1	204475_at	10.04
GLRA2	207462_at	10.02
TRIM16	204341_at	10.01
TMEM30B	213285_at	9.94
CDKN1A	202284_s_at	9.89
ECM2	206101_at	9.81
MYOF	201798_s_at	9.79
CMAHP	210571_s_at	9.71
IGHG1 , IGHM	211648_at	9.67
ZNF440	215892_at	9.64
NQO1	201467_s_at	9.57
MAP3K8	205027_s_at	9.55
	216319_at	9.54
SLC26A3	206143_at	9.49
	222332_at	9.46
EXOSC1	218369_s_at	9.35
ATP2C2	214798_at	9.29
SCN3B	204722_at	9.27
	215401_at	9.24
DUOX2	219727_at	9.24
GRAMD3	218706_s_at	9.23
SLC25A30	216721_at	9.2
DYRK1B	204954_s_at	9.19
CYP3A5	214235_at	9.17
CHI3L1	209396_s_at	9.15
CERS4	218922_s_at	9.12
GEM	204472_at	9.07
SNTB1	208608_s_at	9
CADM3	221921_s_at	8.94
	211567_at	8.9
C14orf56	215877_at	8.82
SCGB2A2	206378_at	8.81
SNED1	213493_at	8.78
NKX3-2	207031_at	8.77
PTHLH	211756_at	8.71
TPP1	214196_s_at	8.67
KCNJ15	210119_at	8.62
FAS	204780_s_at	8.59
	215484_at	8.56
ODZ3	219523_s_at	8.48
GTPBP1	205274_at	8.47
P2RY13	220005_at	8.45
KMO	205307_s_at	8.42
FAM214B	207765_s_at	8.42
	216443_at	8.41
NKG7	213915_at	8.37
GCM2	220799_at	8.36
	216067_at	8.35
CRISP1	207032_s_at	8.35
RNF5	216018_at	8.35
SCTR	210382_at	8.31
RELB	205205_at	8.26
MXD1	206877_at	8.26
	216477_at	8.22
RGS6	210270_at	8.21
	216702_x_at	8.18
ZFP36L1	213284_at	8.16
PMS2P4	215192_at	8.15
ABHD2	87100_at	8.14
LOC1720	216659_at	8.11
MUC4	217109_at	8.09
KIF25-AS1	211350_s_at	8.08
CALY	219896_at	8.06
ESR2	211117_x_at	8.05
ESR1	211233_x_at	8.04
	215642_at	8.02
TGM2	211573_x_at	8.02
ANK1	205389_s_at	7.99
BRD8	210352_at	7.98
KRT19P2	217338_at	7.97
GRM8	216992_s_at	7.94
COPG2IT1	213486_at	7.92
RAD52	211904_x_at	7.92
	213862_at	7.9
ADAM7	211239_s_at	7.9
	211781_x_at	7.89
	216769_x_at	7.87
PHGDH	201397_at	7.87
HIST1H4A , HIST1H4B , HIST1H4C , HIST1H4D , HIST1H4E , HIST1H4F , HIST1H4H , HIST1H4I , HIST1H4J , HIST1H4K , HIST1H4L , HIST2H4A , HIST2H4B , HIST4H4	208180_s_at	7.82
ANK1	205391_x_at	7.78
MYO7B	216660_at	7.78
CTSH	202295_s_at	7.76
MET	203510_at	7.74
NUDT13	214136_at	7.71
	217578_at	7.7
CD93	202878_s_at	7.65
	216472_at	7.62
AKR1C2 , LOC100653286	209699_x_at	7.6
FAIM2	203619_s_at	7.59
RGS12	209637_s_at	7.58
NQO1	210519_s_at	7.58
MIR600 , MIR600HG	221422_s_at	7.57
SLC3A2	200924_s_at	7.55
	215846_at	7.53
NCKIPSD	216116_at	7.53
NFYA	215720_s_at	7.52
GLP1R	211232_x_at	7.51
LOXL2	202998_s_at	7.47
TTC38	216768_x_at	7.46
KIF1A	203849_s_at	7.46
MAP2K7	209952_s_at	7.44
	216664_at	7.39
CADM3	213948_x_at	7.39
	216418_at	7.37
ARNT	218222_x_at	7.37
MAFF	36711_at	7.37
HAB1	216875_x_at	7.34
NFKB2	211524_at	7.34
CHI3L1	209395_at	7.33
PRR5	219168_s_at	7.31
CLIC2	213415_at	7.3
PECAM1	208983_s_at	7.29
POPDC2	219647_at	7.29
EPB41L1	222066_at	7.25
ASNS	205047_s_at	7.22
IL18	206295_at	7.22
CPB2	206651_s_at	7.22
ALPP , ALPPL2	211619_s_at	7.2
CADPS	204814_at	7.2
CPB1	205509_at	7.18
IL9	208193_at	7.14
MUC5AC	214385_s_at	7.12
HAPLN1	205523_at	7.12
KITLG	211124_s_at	7.1
IL23A , TRBV19	217326_x_at	7.07
F9	207218_at	7.06
	217532_x_at	7.03
RAG1	206591_at	7.03
AP5Z1	209913_x_at	7.03
ARHGEF4	205109_s_at	7.02
LMO3	204424_s_at	6.99
F2	205754_at	6.92
LOC79999	220849_at	6.9
MAP7	202890_at	6.88
	215934_at	6.87
PHACTR2	204047_s_at	6.87
	217343_at	6.85
GABRB1	207010_at	6.83
PHF20L1	219606_at	6.81
BLZF1	210462_at	6.8
DICER1	216280_s_at	6.77
FTH1	214211_at	6.76
NFE2L3	204702_s_at	6.72
KIR3DL1 , KIR3DL2 , LOC727787	216907_x_at	6.69
	207477_at	6.67
ABCA1	203505_at	6.65
IDS	213821_s_at	6.61
	216812_at	6.59
BAIAP2	207832_at	6.59
MBD2	214396_s_at	6.59
RSAD2	213797_at	6.58
CFHR5	208088_s_at	6.57
USP34	215013_s_at	6.56
SH3BGR	204979_s_at	6.56
PAPPA2	213332_at	6.56
UBQLN3	220422_at	6.56
	216165_at	6.55
CCKAR	211174_s_at	6.52
PAX8	209552_at	6.51
INPP5D	203332_s_at	6.5
RIMS2	215478_at	6.5
IL6R	217489_s_at	6.49
OBSCN	220427_at	6.47
HSFX1 , HSFX2	220314_at	6.45
IFNA6	208548_at	6.43
ANXA3	209369_at	6.42
PLAGL1	207002_s_at	6.42
TESC	218872_at	6.42
PCSK6	211263_s_at	6.41
RRAGD	221524_s_at	6.39
UGT1A8 , UGT1A9	221305_s_at	6.36
ZER1	202456_s_at	6.35
LY9	210370_s_at	6.34
POLR2A	217420_s_at	6.34
GAGE3	207663_x_at	6.33
LOC100507472 , PCSK6	211262_at	6.31
	216101_at	6.31
TXNIP	201008_s_at	6.3
SLCO3A1	219229_at	6.3
USH1C	221173_at	6.29
HLA-DQA1 , LOC100507718 , LOC100509457	213831_at	6.28
DGKB	216307_at	6.28
CHGB	204260_at	6.27
CHD5	213965_s_at	6.27
GAD2	206780_at	6.23
WNT6	222086_s_at	6.22
SCPEP1	218217_at	6.21
ATP6V1C1	202872_at	6.19
LOC100509484 , PLIN2	209122_at	6.16
PAQR3	213372_at	6.16
	216732_at	6.15
LRRC2	219949_at	6.13
CLDN17	221328_at	6.1
ARSA	204443_at	6.09
CXorf27	215142_at	6.07
ANKS1B	219989_s_at	6.06
KCNB2	208172_s_at	6.06
IGFBP7	213910_at	6.06
SLC7A7	204588_s_at	6.05
LHX1	206230_at	6.05
VLDLR	209822_s_at	6.05
	216772_at	6.04
CPEB1	219578_s_at	6.04
NPIPL3	215921_at	6.02
DOCK6	221793_at	6.02
LGALS13	220440_at	5.99
COMP	205713_s_at	5.99
C19orf73	220151_at	5.98
CLCF1	219500_at	5.97
ATP9A	216129_at	5.96
	216842_x_at	5.96
ASPH	205808_at	5.96
MAP4K1	214339_s_at	5.94
TPP1	200743_s_at	5.94
TNFAIP2	202509_s_at	5.93
SASH3	204923_at	5.93
DTX3	49051_g_at	5.91
LOC100506403 , RUNX1	211179_at	5.9
LOC100506403 , RUNX1	211182_x_at	5.9
	216585_at	5.9
SCG2	204035_at	5.9
CFI	203854_at	5.9
FBLN1	207834_at	5.9
GRP	206326_at	5.9
RECK	216156_at	5.89
PRKG1	211380_s_at	5.88
IL5	207952_at	5.87
ITGB6	208083_s_at	5.85
FCER2	206760_s_at	5.84
LAMP5	219463_at	5.83
KCNH6	211045_s_at	5.82
DLGAP1	206489_s_at	5.81
C19orf80	220437_at	5.8
	221043_at	5.79
RCVRN	206203_at	5.79
LPAR2	206723_s_at	5.78
SULT2A1	206293_at	5.78
SNAPC5	214592_s_at	5.78
CDS1	205709_s_at	5.77
HIF3A	222124_at	5.76
HOXC10	218959_at	5.74
TH	208291_s_at	5.73
TTC38	216434_at	5.72
	207879_at	5.71
TUBAL3	220310_at	5.71
MUC4	204895_x_at	5.7
FOXN3	218031_s_at	5.69
GSTTP1	207215_at	5.67
MYOF	217518_at	5.67
FCGR2C	210992_x_at	5.66
SUSD5	214954_at	5.66
LOC100509541 , OR7E47P	222304_x_at	5.65
HDC	207067_s_at	5.65
	217392_at	5.63
	217385_at	5.61
IL21R	221658_s_at	5.6
CD244	220307_at	5.6
GFI1	206589_at	5.6
	216401_x_at	5.59
	216974_at	5.59
PCDHB17	216355_at	5.58
CLTC-IT1	220855_at	5.58
SMARCA4	213719_s_at	5.58
	208139_s_at	5.57
	216087_at	5.57
RBM5	209936_at	5.57
IGK@ , IGKC , LOC100294406	214836_x_at	5.56
ABCA2	210100_s_at	5.54
RHD	210430_x_at	5.53
IGLJ3	211798_x_at	5.51
DUSP2	204794_at	5.51
OR10H1	208558_at	5.51
FASLG	211333_s_at	5.49
TBL1Y	211462_s_at	5.49
UAP1L1	214755_at	5.48
MSR1	214770_at	5.48
HLA-DRB4	215666_at	5.48
C14orf105	220084_at	5.47
ZSCAN12	217098_s_at	5.46
FAS	215719_x_at	5.45
	AFFX-M27830_5_at	5.43
FAM149A	214889_at	5.42
2013-12-01	220781_at	5.41
PIP5K1B	205632_s_at	5.4
MAP3K13	211083_s_at	5.39
NKX2-1	211024_s_at	5.38
PTGDS	212187_x_at	5.37
SYTL2	220613_s_at	5.37
DNAH17	214229_at	5.37
ZAP70	214032_at	5.36
DLX5	213707_s_at	5.36
ANKRD2	221232_s_at	5.36
ACTL6B	206013_s_at	5.36
CATSPERB	220293_at	5.36
COL1A2	202404_s_at	5.35
QKI	214541_s_at	5.35
MME	203434_s_at	5.35
NPY2R	208379_x_at	5.35
DSC2	204751_x_at	5.34
KRT13	207935_s_at	5.34
CCPG1 , DYX1C1-CCPG1	222156_x_at	5.29
FAM21A , FAM21B , FAM21C	214946_x_at	5.27
SERPINI2	207636_at	5.26
KLK3	204583_x_at	5.26
SCARF1	206995_x_at	5.26
TACSTD2	202286_s_at	5.25
MPZL2	203780_at	5.25
TRMT2A	218475_at	5.24
ECEL1	219914_at	5.24
BCMO1	220087_at	5.23
TAS2R10	221397_at	5.22
PRDX2	201006_at	5.22
LRTM1	91580_at	5.21
PPP1R10	201702_s_at	5.2
NCF2	209949_at	5.2
AJAP1	215789_s_at	5.18
SLC18A1	207074_s_at	5.18
NR2F6	213354_s_at	5.18
	210928_at	5.17
NEUROG2	215632_at	5.16
	208145_at	5.15
SCN7A	207864_at	5.14
TPO	210342_s_at	5.12
CLEC10A	206682_at	5.07
F13B	207810_at	5.06
AKAP9	207870_at	5.06
DKFZP564C196	222384_at	5.05
SQSTM1	201471_s_at	5.05
GJB3	205490_x_at	5.05
CD96	206761_at	5.03
HSD11B1	205404_at	5.03
LARGE	204414_at	5.03
TNS1	218863_s_at	5.03
CES1P1	206824_at	5.02
SLC6A6	205921_s_at	5.01
61E3.4 , LOC100132247 , LOC100652992 , LOC595101 , LOC613037 , LOC728888 , NPIPL3	215002_at	5
RGPD3 , RGPD4 , RGPD5 , RGPD6 , RGPD8	211324_s_at	4.98
SLC5A2	207771_at	4.98
OPTN	202074_s_at	4.97
MYOM2	205826_at	4.97
LIPE	208186_s_at	4.95
KLHL24	221986_s_at	4.95
MSMB	210297_s_at	4.94
XCL1	206365_at	4.93
PEX5L	219642_s_at	4.93
CGB , CGB5 , CGB7 , CGB8	205387_s_at	4.92
MS4A6A	219666_at	4.91
NGB	220337_at	4.9
HIST2H2BE	202708_s_at	4.89
FAM21A , FAM21B , FAM21C	212929_s_at	4.88
GRIK5	214966_at	4.88
P4HA2	202733_at	4.88
GPSM3	204265_s_at	4.87
NPIP	204538_x_at	4.85
DSC2	204750_s_at	4.85
ATP6V1C1	202874_s_at	4.84
KLK2	210339_s_at	4.84
MTMR3	211507_s_at	4.83
APOA4	206894_at	4.82
FOXN3	205022_s_at	4.81
HIF3A	219319_at	4.8
LMO7	202674_s_at	4.8
C1S	208747_s_at	4.79
ATP1B4	220556_at	4.79
FAM21A , FAM21B , FAM21C	212370_x_at	4.78
GP5	211525_s_at	4.78
IFNA1	208375_at	4.78
VAMP1	207100_s_at	4.77
IL4	207539_s_at	4.77
FOXB1	208513_at	4.77
BGN	213905_x_at	4.76
	216588_at	4.76
CHAD	206869_at	4.76
TLR5	210166_at	4.76
DUOX1	215800_at	4.76
TMEM74B	219958_at	4.76
SOX1	208533_at	4.75
GNAL	213924_at	4.74
NFX1	210268_at	4.74
VTN	204534_at	4.74
EREG	205767_at	4.73
SPANXA1 , SPANXA2 , SPANXB1 , SPANXB2 , SPANXC , SPANXF1	220922_s_at	4.72
CYTH1	202879_s_at	4.72
ESR2	211118_x_at	4.71
CLEC4A	219947_at	4.71
MMP25	207289_at	4.7
MINOS1P1	215318_at	4.69
ID2 , ID2B	213931_at	4.68
EML2	204397_at	4.67
TNFSF10	202687_s_at	4.67
	220689_at	4.66
TNFSF8	207216_at	4.66
CSAD	221139_s_at	4.64
GJA4	204904_at	4.63
ADRA1A	211490_at	4.63
PECAM1	208981_at	4.62
C14orf118	219720_s_at	4.61
STRN	205520_at	4.61
ESR2	211119_at	4.61
MTRF1	219822_at	4.61
PTER	218967_s_at	4.6
MCF2	208017_s_at	4.59
OR2F1 , OR2F2	208525_s_at	4.58
HBB	211696_x_at	4.58
MUC7	217059_at	4.57
TSC22D2	210953_at	4.56
GLS	211414_at	4.56
BAIAP2	205293_x_at	4.56
ATF3	202672_s_at	4.55
UPP1	203234_at	4.55
SLC6A2	217213_at	4.55
NAT8 , NAT8B	206963_s_at	4.53
	216978_x_at	4.5
PLD1	215724_at	4.49
SPRR2B	208539_x_at	4.49
KRT14	209351_at	4.49
BCL6	215990_s_at	4.48
RRAGD	221523_s_at	4.48
SSTR3	214491_at	4.47
CHST4	220446_s_at	4.47
NAT8 , NAT8B	210289_at	4.46
ABCB9	207321_s_at	4.46
SPHK1	219257_s_at	4.46
HLA-DQB1 , LOC100293977	209823_x_at	4.45
HPCAL4	222091_at	4.45
ADM	202912_at	4.45
MTMR11	205076_s_at	4.45
GLI2	208057_s_at	4.45
TYMS	217684_at	4.45
DST , LOC100652766	204455_at	4.44
	217251_x_at	4.44
CFLAR	217654_at	4.44
PLA2G5	215871_at	4.44
TRIB3	218145_at	4.42
KLHL24	221985_at	4.42
FFAR2	221345_at	4.41
KIAA1751	215788_at	4.41
GRIK2	215655_at	4.4
HCP5	206082_at	4.38
	215634_at	4.36
MAP1LC3B	208786_s_at	4.36
COL6A1	212937_s_at	4.35
KNG1	206054_at	4.35
LOC400084	216209_at	4.34
ABCA1	203504_s_at	4.34
TDRD12	215356_at	4.34
CLCA4	220026_at	4.33
HIST1H2AJ	208583_x_at	4.32
SBNO2	204166_at	4.3
TMEM38B	218772_x_at	4.29
EPHX2	209368_at	4.29
LCN2	212531_at	4.29
FAM21A , FAM21C	211068_x_at	4.28
INADL	214705_at	4.28
CSF2RA	207085_x_at	4.28
	216498_at	4.27
	222189_at	4.27
TRIM29	202504_at	4.27
SNAPC5	213203_at	4.27
	AFFX-M27830_3_at	4.26
MS4A3	210254_at	4.26
CTAG1A , CTAG1B	211674_x_at	4.25
OR2F2	217302_at	4.25
WNT16	221113_s_at	4.25
BRSK2	215010_s_at	4.25
VPS11	203292_s_at	4.25
PAWR	204004_at	4.25
	215261_at	4.24
	207755_at	4.23
DOCK3	213482_at	4.23
SLC6A4	207519_at	4.22
IGLV1-44	217227_x_at	4.21
KIAA0513	204546_at	4.21
VAC14	216407_at	4.2
DNAJB5	207453_s_at	4.2
HERPUD1	217168_s_at	4.19
SLC16A5	206599_at	4.19
ZFYVE26	37943_at	4.19
HIST1H2BC , HIST1H2BE , HIST1H2BF , HIST1H2BG , HIST1H2BI	210387_at	4.18
	220814_at	4.18
AP5Z1 , MIR4656	209912_s_at	4.17
IGHD	214973_x_at	4.17
MEF2D	203003_at	4.17
LHX5	208333_at	4.17
OR7E19P	216536_at	4.16
TPP1	200742_s_at	4.16
SYT12	215865_at	4.16
MOSPD1	218853_s_at	4.16
	214416_at	4.15
NOP14-AS1	214685_at	4.15
	215060_at	4.15
SPPL2B	215833_s_at	4.15
AICDA	219841_at	4.14
IVD	203681_at	4.14
SEZ6L	213609_s_at	4.14
MOSPD2	221895_at	4.14
DUX1 , DUX3 , DUX5	208582_s_at	4.13
STX3	216985_s_at	4.13
CDH18	206280_at	4.13
NCRNA00185 , TTTY14	207063_at	4.11
	207916_at	4.11
LINC00574	220904_at	4.11
RAB7A	217267_s_at	4.11
ITGB3	204628_s_at	4.11
LOC100505960	216104_at	4.1
CAMSAP1	220410_s_at	4.09
CIZ1	213977_s_at	4.08
NEU1	208926_at	4.08
PPY	210670_at	4.08
PSG3	211741_x_at	4.07
YPEL5	217783_s_at	4.07
RNF39	219916_s_at	4.07
CYB5R1	202263_at	4.06
SLC39A9	216009_at	4.06
ATXN3	216657_at	4.06
HES1	203393_at	4.05
KIAA1751	216781_at	4.04
P2RX3	208338_at	4.04
KIF24	220652_at	4.04
ABCB8	206317_s_at	4.04
ETV3	214480_at	4.04
FLJ11292	220828_s_at	4.03
RIT1	209882_at	4.03
DOHH	213949_s_at	4.03
DRD4	208215_x_at	4.02
	222180_at	4.02
URB1	208395_s_at	4.02
SLC16A10	219915_s_at	4.02
	216068_at	4.01
HYAL1	210619_s_at	4.01
ZFYVE26	213073_at	4
ZNF557	220444_at	4
KLF10	202393_s_at	3.99
CDC14A	210742_at	3.99
MCOLN1	219952_s_at	3.98
SLC7A1	212292_at	3.98
ATP6V1C1	202873_at	3.97
NAAA	214765_s_at	3.97
GH1	206886_x_at	3.97
CTIF	204302_s_at	3.96
GYPB	207459_x_at	3.95
CLDN8	214598_at	3.95
KIAA0664L3	219442_at	3.94
SELPLG	209879_at	3.94
HIST1H2BD	209911_x_at	3.94
RS1	216937_s_at	3.93
PYY	207080_s_at	3.93
SLC38A6	214830_at	3.93
CFB	202357_s_at	3.92
CYP3A4	208367_x_at	3.92
ALDH2	201425_at	3.9
GNGT1	207166_at	3.9
SLC17A9	219559_at	3.89
	216824_at	3.88
LOC100289473	217376_at	3.88
HIGD1B	219719_at	3.88
UROD	222074_at	3.88
SYCP1	216917_s_at	3.87
BUB1	215508_at	3.87
PTGES	207388_s_at	3.87
DENND3	212974_at	3.87
CCPG1 , DYX1C1-CCPG1	214152_at	3.86
GOLGA4	215203_at	3.86
EPB41L4A	220120_s_at	3.86
AXL	202686_s_at	3.86
SLC39A9	216011_at	3.86
TRMT1	216454_at	3.86
RNF43	218704_at	3.85
FAS	204781_s_at	3.84
STK17B	205214_at	3.84
SLC22A7	221662_s_at	3.83
CNR1	207940_x_at	3.83
TEK	217711_at	3.82
RRAGC	218088_s_at	3.81
CD28	211861_x_at	3.8
IL11	206924_at	3.8
SLC7A5	201195_s_at	3.79
MFSD1	218109_s_at	3.79
PRLR	216638_s_at	3.79
GCNT4	220831_at	3.79
AFF2	216364_s_at	3.79
	220913_at	3.78
CR2	205544_s_at	3.78
TAC1	206552_s_at	3.78
TTC17	218972_at	3.78
	211645_x_at	3.77
TXNIP	201009_s_at	3.76
GADD45A	203725_at	3.76
TRIO	209010_s_at	3.76
FCGR1B	214511_x_at	3.76
NUMA1	214251_s_at	3.75
IL1RL2	208038_at	3.75
PMAIP1	204286_s_at	3.75
ETS1	214447_at	3.75
SMPD3	219695_at	3.75
TXNIP	201010_s_at	3.74
CBFA2T2	209145_s_at	3.74
PLEKHG3	217044_s_at	3.74
RABEP2	219057_at	3.74
OSGIN1	219475_at	3.74
HIST1H2AD , HIST1H3A , HIST1H3B , HIST1H3C , HIST1H3D , HIST1H3E , HIST1H3F , HIST1H3G , HIST1H3H , HIST1H3I , HIST1H3J	214472_at	3.73
	222315_at	3.73
COX7A1	204570_at	3.73
CDH17	209847_at	3.73
ALDH3A2	202054_s_at	3.73
JUND	214326_x_at	3.73
CCPG1 , DYX1C1-CCPG1	214151_s_at	3.72
IL4	207538_at	3.72
SPINK2	206310_at	3.72
AVIL	210507_s_at	3.72
CD3G	206804_at	3.72
GRHL2	219388_at	3.72
FLJ42627	221944_at	3.71
KRT23	218963_s_at	3.71
CLIC4	201559_s_at	3.71
ADAM19	221128_at	3.71
	220644_at	3.7
MAGEB4	207580_at	3.7
	217082_at	3.69
ELN	216269_s_at	3.69
HRC	207066_at	3.69
BEX4	215440_s_at	3.69
C9orf16	222166_at	3.69
C21orf7	221211_s_at	3.68
ASGR1	206743_s_at	3.68
VEGFA	210513_s_at	3.68
IDUA	213723_s_at	3.68
CHAC1	219270_at	3.68
DNM2	216024_at	3.67
BCAM	203009_at	3.67
ARTN	207675_x_at	3.67
OR7A5	208285_at	3.67
GCLM	203925_at	3.66
ERN2	214372_x_at	3.66
PAX8	207921_x_at	3.66
SNCA	204467_s_at	3.65
	207748_at	3.64
MOK	205130_at	3.64
REG3A	205815_at	3.64
NDNF	219747_at	3.64
TAPBP	210294_at	3.64
AQP6	216219_at	3.64
HPX	39763_at	3.64
IGHG1 , LOC642131 , SKAP2	216706_x_at	3.63
DAZ1 , DAZ2 , DAZ3 , DAZ4	216922_x_at	3.63
	222325_at	3.63
GRAP2	208406_s_at	3.63
SIGLEC5	220000_at	3.63
CHST5	221164_x_at	3.63
HOXD11	214604_at	3.62
GTPBP2	221050_s_at	3.62
PLK4	211088_s_at	3.62
ERBB2	210930_s_at	3.62
FAM50B	205775_at	3.61
CTNS	204925_at	3.61
DLGAP1	206490_at	3.61
NDUFA5	215850_s_at	3.61
HIST1H2AD , HIST1H3A , HIST1H3B , HIST1H3C , HIST1H3D , HIST1H3E , HIST1H3F , HIST1H3G , HIST1H3H , HIST1H3I , HIST1H3J	214522_x_at	3.6
LGALS8	208934_s_at	3.6
TFEB	221866_at	3.6
F12	215961_at	3.6
RIT2	206984_s_at	3.6
GAL3ST1	205670_at	3.6
FST	207345_at	3.6
VSX1	221124_s_at	3.6
	214236_at	3.59
TNK1	205793_x_at	3.59
SLURP1	214536_at	3.59
CYTH4	211521_s_at	3.59
CACNA1G	211314_at	3.58
	216145_at	3.58
FPR1	205118_at	3.58
STAT5A	203010_at	3.58
	215327_at	3.57
GALNT3	203397_s_at	3.57
HFE	211866_x_at	3.57
LARP6	218651_s_at	3.57
SLC2A14 , SLC2A3	216236_s_at	3.56
PIK3R4	216752_at	3.56
C5orf28	219029_at	3.56
ASS1	207076_s_at	3.56
FAHD2A , FAHD2B , FAHD2CP	222055_at	3.55
FGFR4	204579_at	3.55
KCNJ5	208404_x_at	3.55
RGS11	206107_at	3.55
HFE	211863_x_at	3.55
CLEC1B	220496_at	3.55
CD1B	206749_at	3.54
ZNF407	220835_s_at	3.54
TRIM38	203568_s_at	3.54
MAPK4	204708_at	3.54
GNRH2	208519_x_at	3.54
CLN3	210859_x_at	3.54
PML	211014_s_at	3.54
LAD1	203287_at	3.53
	211435_at	3.52
	222296_at	3.52
ACRV1	207973_x_at	3.52
SLCO2B1	203472_s_at	3.52
ADRA1A	211489_at	3.52
SLC38A7	56821_at	3.51
CD163	216233_at	3.51
CDKL5	206575_at	3.51
HOXD13	207398_at	3.51
LOC100288332 , LOC100506193 , LOC642778 , LOC642799 , NPIP , PKD1P1	214870_x_at	3.5
NFIB	211466_at	3.5
GADD45B	209305_s_at	3.49
TBC1D9	212956_at	3.49
	208160_at	3.48
LRP1B	219643_at	3.48
RBBP9	221440_s_at	3.48
DNAJB4	203810_at	3.48
USP12	215886_x_at	3.48
TFAP2C	205286_at	3.48
TMF1	213024_at	3.48
RAB27A	222294_s_at	3.48
XCL1 , XCL2	214567_s_at	3.47
VWF	202112_at	3.46
RGS7	216970_at	3.46
OPTN	202073_at	3.46
NPAT	211585_at	3.46
HTR7P1	216099_at	3.45
RIOK3	202131_s_at	3.45
POU6F2	207450_s_at	3.45
FAS	216252_x_at	3.45
LILRB1	211336_x_at	3.43
PODNL1	220411_x_at	3.43
WDR19	220917_s_at	3.43
HPR	208471_at	3.43
PITPNM3	221254_s_at	3.43
BLZF1	203840_at	3.42
TAP2	204770_at	3.42
TUBA8	220069_at	3.42
LOC100288974 , MBL1P	215110_at	3.41
	217357_at	3.41
CYP2A13	208327_at	3.41
RIOK3	202130_at	3.41
COL3A1	215076_s_at	3.41
BET1L	220470_at	3.4
PPP2R1B	202885_s_at	3.4
IL10RA	204912_at	3.4
GATA3	209604_s_at	3.4
COLEC11	219873_at	3.39
MAF	209347_s_at	3.39
ITPR1	211323_s_at	3.39
KMO	211138_s_at	3.39
TMEM100	219230_at	3.39
H2AFB1 , H2AFB2 , H2AFB3	214412_at	3.38
RNF6	203403_s_at	3.38
BMP2	205290_s_at	3.38
ATP12A	207367_at	3.38
RFPL1-AS1 , RFPL3-AS1	214408_s_at	3.37
GREB1	210855_at	3.37
CST5	207925_at	3.37
CHRNA4	206735_at	3.36
NPHS1	207673_at	3.36
MYO3A	221400_at	3.36
JAK3	211109_at	3.36
LOC100653194 , LOC100653231 , SIRPB1	217240_at	3.35
CDCP1	218451_at	3.35
RORA	210426_x_at	3.35
CSH1 , CSHL1 , GH1 , GH2	208069_x_at	3.34
TESK2	205486_at	3.34
FAM110D	220430_at	3.34
PCDHGA8	210368_at	3.33
SIRT4	220047_at	3.32
CCDC93	209689_at	3.32
PACRG	214204_at	3.32
	216891_at	3.31
MMP24	208387_s_at	3.31
PTPRH	208300_at	3.31
SLMO1	206273_at	3.31
NRXN1	216096_s_at	3.31
ACAP2	212477_at	3.31
CNTNAP2	219302_s_at	3.31
ZNF419	219826_at	3.31
SLC48A1	218416_s_at	3.3
BHLHE40	201169_s_at	3.3
ITGA4	205884_at	3.3
NEBL	207279_s_at	3.3
PEX16	221603_at	3.3
MAGEA9 , MAGEA9B	210437_at	3.29
ARHGAP6	206167_s_at	3.29
PDZD7	220555_s_at	3.29
GSS	201415_at	3.29
KIAA1109	214929_s_at	3.28
GCM1	206269_at	3.28
MOCOS	219959_at	3.28
IL26	221111_at	3.28
CEP104	204075_s_at	3.27
SPINK5	205185_at	3.27
CRY2	212695_at	3.27
LOC93432	216666_at	3.26
TXNL4B	218794_s_at	3.26
KCNJ4	208359_s_at	3.26
HAP1	211222_s_at	3.26
HLA-DRA	208894_at	3.26
FUT1	206109_at	3.26
FZD8	216587_s_at	3.26
FMO2	211726_s_at	3.25
GUCY2C	206312_at	3.25
TBC1D29	208008_at	3.25
RNASE3	206851_at	3.25
YIPF4	209551_at	3.25
DFNB31	221887_s_at	3.25
ADCYAP1	206281_at	3.24
IGF2R	201393_s_at	3.24
ACBD3	202324_s_at	3.24
DFNA5	203695_s_at	3.24
TAL1	206283_s_at	3.24
NR2E3	208385_at	3.24
	215869_at	3.23
WARS	200629_at	3.23
BTG2	201236_s_at	3.23
MUC5B	222268_x_at	3.23
	AFFX-r2-Bs-lys-M_at	3.22
C5orf4	220751_s_at	3.22
C7orf26	222002_at	3.22
PPP1R15A	202014_at	3.22
HIC2	216911_s_at	3.22
NRG1	208232_x_at	3.22
KCNJ5	208397_x_at	3.22
BHLHE40	201170_s_at	3.22
MYT1L	210016_at	3.22
NEDD4	213012_at	3.22
ORM1 , ORM2	214465_at	3.21
APBB2	216747_at	3.21
KCNJ4	211451_s_at	3.21
COL4A3	222073_at	3.21
SKAP1	205790_at	3.21
PPFIBP1	214375_at	3.21
CLCN7	38069_at	3.2
YY1	201902_s_at	3.2
FETUB	210521_s_at	3.2
C1orf27	218721_s_at	3.2
UFM1	218050_at	3.2
SYNRG	64418_at	3.2
GRN	211284_s_at	3.19
SERPINB8	206034_at	3.19
PHF7	221611_s_at	3.19
GRIK4	208552_at	3.18
ACTL7A	220501_at	3.18
SLC25A21	220474_at	3.18
GNS	203676_at	3.17
NPC2	200701_at	3.17
CTSA	200661_at	3.17
DUSP3	201538_s_at	3.17
IL6R	205945_at	3.17
IL1A	208200_at	3.17
KRT10	210633_x_at	3.17
TAZ	203977_at	3.16
BAG1	202387_at	3.16
ST3GAL6	213355_at	3.16
CLDN15	219640_at	3.16
LOC100652777 , PLA2G10	207222_at	3.15
HOXD1	205975_s_at	3.15
	217054_at	3.14
C8orf44-SGK3 , SGK3	220038_at	3.14
SLC12A4	209402_s_at	3.14
CCR2	207794_at	3.14
SOS2	217644_s_at	3.14
RHBDL1	207383_s_at	3.14
MAP1LC3B	208785_s_at	3.14
WDFY3	212598_at	3.14
LAMP1	213728_at	3.14
SULT1A1	215299_x_at	3.13
LINS	220121_at	3.13
HYAL3	211728_s_at	3.13
PKNOX2	222185_at	3.13
PRPF31	214380_at	3.13
KLHL21	203068_at	3.13
KIR2DL2	211397_x_at	3.13
HIST2H2AA3 , HIST2H2AA4	214290_s_at	3.12
GATAD1	214718_at	3.12
SLC17A4	207051_at	3.12
FLT4	210316_at	3.12
SERPINA1	202833_s_at	3.12
ANP32C	208538_at	3.11
FAM48A	216717_at	3.11
	217300_at	3.11
CD86	205685_at	3.11
SLC39A8	219869_s_at	3.11
KCNJ3	207142_at	3.11
MAFG	204970_s_at	3.11
KRT1	205900_at	3.11
NAB2	212803_at	3.11
RBKS	219222_at	3.11
OBP2A , OBP2B	220959_s_at	3.1
GOSR2	213206_at	3.1
KLF4	221841_s_at	3.1
DSG2	217901_at	3.1
MFAP3L	210843_s_at	3.1
ARMCX3	217858_s_at	3.1
PTHLH	210355_at	3.1
KCNG1	214595_at	3.09
GRN	216041_x_at	3.09
SEL1L3	212311_at	3.09
HSPBAP1	219284_at	3.09
VNN3	220528_at	3.08
LHPP	218523_at	3.08
HIST1H2BK	209806_at	3.08
CLK1	214683_s_at	3.08
PPARGC1A	219195_at	3.08
	203326_x_at	3.07
	216581_at	3.07
HLA-DRB6	217362_x_at	3.07
C13orf44	220930_s_at	3.07
CCPG1 , DYX1C1-CCPG1	221511_x_at	3.07
ARFGEF2	218098_at	3.07
PREPL	212216_at	3.07
SLC2A4	206603_at	3.07
CYP2A7P1	216340_s_at	3.06
RIOK3	202129_s_at	3.06
KLHL25	210307_s_at	3.06
ST8SIA2	221285_at	3.06
RPL35A	215249_at	3.06
PPP1R15A	37028_at	3.05
KIF17	222144_at	3.05
CELA3A	210080_x_at	3.05
POLD4	202996_at	3.05
SAFB2	203280_at	3.05
FGFR2	211400_at	3.05
RGS10	214000_s_at	3.05
SRP19 , ZRSR1	206512_at	3.04
GADD45B	207574_s_at	3.04
FASLG	210865_at	3.04
ALDH3A1	205623_at	3.04
PTGDR	215937_at	3.04
CHIC2	219492_at	3.04
ONECUT1	210745_at	3.03
	207461_at	3.02
NR1D1 , THRA	31637_s_at	3.02
KCNMB2	221097_s_at	3.02
C2	203052_at	3.02
GTF2H1	202451_at	3.02
RRN3 , RRN3P1 , RRN3P2	216902_s_at	3.01
OR7E37P	217499_x_at	3.01
TBC1D19	220260_at	3.01
CTAGE5	204055_s_at	3.01
KL	205978_at	3.01
IL7	206693_at	3.01
LOC100131825	217442_at	3
ARMCX1	218694_at	3
CYSLTR2	220813_at	2.99
ZNF408	219224_x_at	2.99
LY6G5C	219860_at	2.98
HCK	208018_s_at	2.98
SBF1	212389_at	2.98
ATP6V1D	208898_at	2.98
MED24	215337_at	2.98
CTH	217127_at	2.98
HS1BP3	219020_at	2.98
ZNF280D	221213_s_at	2.98
	222303_at	2.97
SLC22A3	205421_at	2.97
TNXA , TNXB	213451_x_at	2.96
LOC388796	65588_at	2.96
ARHGEF10	215139_at	2.96
FTH1	200748_s_at	2.96
NUP54	215213_at	2.96
FLT1	204406_at	2.96
SOX30	207678_s_at	2.96
SYDE1	216271_x_at	2.96
KIAA0913	212359_s_at	2.95
SPAG11B	211381_x_at	2.95
GADD45GIP1	212889_x_at	2.95
PDE4D	210837_s_at	2.95
NOS1AP	215153_at	2.95
	AFFX-DapX-5_at	2.94
LOC100506963	213685_at	2.94
	217424_at	2.94
SPRR2C	220664_at	2.94
MMP11	203877_at	2.94
PLCE1	214159_at	2.94
GYPE	207854_at	2.94
MMP28	219909_at	2.94
ZNF192	206579_at	2.93
ARPC4-TTLL3 , TTLL3	210129_s_at	2.93
LY6E	202145_at	2.93
GTPBP1	205276_s_at	2.93
XK	206698_at	2.92
ZNF330	209814_at	2.92
ATP6V1B2	201089_at	2.92
EIF4EBP2	208769_at	2.92
ATP6V1D	208899_x_at	2.92
FLT1	210287_s_at	2.92
ANKRD12	212286_at	2.92
ILVBL	216270_at	2.92
KIF13A	220777_at	2.92
ATP6V1H	221504_s_at	2.92
	216487_at	2.91
LOC100288332 , LOC642778 , LOC642799 , PKD1P1	221501_x_at	2.91
SYNGR1	213854_at	2.91
WARS	200628_s_at	2.91
CRABP1	205350_at	2.91
HMGCL	202772_at	2.91
ZNF419	58367_s_at	2.91
ZBTB44	220243_at	2.9
CNTD2	220323_at	2.9
DTNA	208430_s_at	2.9
HBP1	209102_s_at	2.9
RAB11FIP1	219681_s_at	2.9
VAMP5	214115_at	2.9
SULT1A1	203615_x_at	2.89
GATAD1	213018_at	2.89
FLT3	206674_at	2.89
CYP11B2	214630_at	2.89
DDR2	205168_at	2.89
IGF2R	201392_s_at	2.89
PDE10A	205501_at	2.89
FCAR	211307_s_at	2.89
RAB3GAP1	213530_at	2.89
KRT3	217325_at	2.89
SERPINB3	209720_s_at	2.88
LYST	203518_at	2.88
SCGB1A1	205725_at	2.88
CLDN11	206908_s_at	2.88
EIF1B	201738_at	2.88
SGSH	204293_at	2.88
NPY1R	205440_s_at	2.88
ADRBK2	204183_s_at	2.87
CTNS	36566_at	2.87
LOX	215446_s_at	2.87
CCPG1	221156_x_at	2.87
BAIAP3	204874_x_at	2.87
MT1G	210472_at	2.87
HEXA	215155_at	2.87
ZNF81	215901_at	2.87
RASL12	219167_at	2.87
	216144_at	2.86
WHAMMP2 , WHAMMP3	222367_at	2.86
PCDHA2	211365_s_at	2.86
PPP1R3A	211169_s_at	2.86
ADAMTS2	214454_at	2.86
GABARAPL1 , GABARAPL3	211458_s_at	2.85
IGK@ , IGKC , LOC100294406	221651_x_at	2.85
SPAG4	219888_at	2.85
SARS	200802_at	2.85
ACBD3	202323_s_at	2.85
PLCG2	204613_at	2.85
ARSE	205894_at	2.85
SLC7A11	207528_s_at	2.85
LYVE1	220037_s_at	2.85
HKDC1	220585_at	2.85
GBE1	203282_at	2.84
CDIPT	201253_s_at	2.84
SLC5A1	206628_at	2.84
NEURL	204888_s_at	2.84
RPL35A	215208_x_at	2.84
TNFRSF25	219423_x_at	2.84
IL9R	208164_s_at	2.83
ALDH3A2	210544_s_at	2.83
CHKB-CPT1B , CPT1B	210069_at	2.82
RRN3P1	215211_at	2.82
OR2J3	217334_at	2.82
KBTBD10	219106_s_at	2.82
LGALS8	210732_s_at	2.82
KIAA0319L	217929_s_at	2.82
PPP2R3A	207749_s_at	2.82
TNXB	208609_s_at	2.82
TBC1D15	218268_at	2.82
PDIA2	206691_s_at	2.82
SWAP70	209306_s_at	2.82
RAB7L1	218700_s_at	2.82
H2BFS , HIST1H2BK	208579_x_at	2.81
	215542_at	2.81
FOSL1	204420_at	2.81
CLIC4	221881_s_at	2.81
DGKQ	207562_at	2.81
LZTS1	221719_s_at	2.81
IRS2	209185_s_at	2.81
ASAH1	210980_s_at	2.81
EPX	214627_at	2.81
ZNF673	206583_at	2.8
SERPINB10	214539_at	2.8
TGM2	201042_at	2.8
MSLN	204885_s_at	2.8
ERMAP	219905_at	2.79
BCL6	203140_at	2.79
SERPINB2	204614_at	2.79
LDB3	216888_at	2.79
SH3PXD2A	207661_s_at	2.78
LOC100653017 , MIR612 , NEAT1	220983_s_at	2.78
CREM	210171_s_at	2.78
PTCD2	219658_at	2.78
DNAJB9	202843_at	2.78
SULT1A2	207122_x_at	2.78
TREH	207378_at	2.78
MADCAM1	208037_s_at	2.78
CEACAM21	214907_at	2.78
HIST3H2A	221582_at	2.78
LOC100510707 , TBC1D3 , TBC1D3B , TBC1D3C , TBC1D3F , TBC1D3G , TBC1D3H	209403_at	2.77
RPS8	214089_at	2.77
ANKMY1	210486_at	2.77
BDKRB1	207510_at	2.77
GABARAPL1	208869_s_at	2.77
ADAMTS3	214913_at	2.77
VGLL1	215729_s_at	2.77
	AFFX-LysX-M_at	2.76
ADRBK2	204184_s_at	2.76
EDDM3A	208143_s_at	2.76
USP22	216957_at	2.76
ELK3	221773_at	2.76
ECE1	201750_s_at	2.76
HOXD13	207397_s_at	2.76
PIGL	213889_at	2.76
CCL25	206988_at	2.76
NUP210	213945_s_at	2.76
ZNF335	221890_at	2.76
PKD1P1	214682_at	2.75
ITGB1	215878_at	2.75
IFRD1	202147_s_at	2.75
MFNG	213783_at	2.75
NKX6-1	221366_at	2.75
SIRPB1	206934_at	2.74
CACNB4	207693_at	2.74
ANKRD12	212289_at	2.74
LDLR	217005_at	2.74
RAB22A	218360_at	2.74
AURKAPS1 , RAB3GAP2	202372_at	2.73
	207487_at	2.73
NOP14-AS1	214123_s_at	2.73
	216819_at	2.73
TIMM17A	215168_at	2.73
PVR	214444_s_at	2.73
SPTA1	206937_at	2.73
SFPQ	214016_s_at	2.73
GSK3A	202210_x_at	2.73
NAMPT	217739_s_at	2.73
RAB7L1	218699_at	2.73
SERINC2	220489_s_at	2.72
CNTN2	206970_at	2.72
GOSR1	213020_at	2.72
SFTPB	214354_x_at	2.72
AURKAPS1 , RAB3GAP2	202374_s_at	2.71
LOC440792	215682_at	2.71
KCNE4	222379_at	2.71
YARS	212048_s_at	2.71
TP63	211195_s_at	2.71
DNAJB9	202842_s_at	2.71
ZNF507	206225_at	2.71
SIGLEC7	207224_s_at	2.71
ADH1B	209613_s_at	2.71
GH2	211508_s_at	2.71
PHLDA2	209803_s_at	2.7
	216186_at	2.7
	217537_x_at	2.7
BLK	206255_at	2.7
SLC17A5	221041_s_at	2.7
PLCB4	203896_s_at	2.7
DNTT	210487_at	2.7
AKR1C1	217626_at	2.7
CPQ	208454_s_at	2.7
MTO1	222014_x_at	2.7
BEST1	207671_s_at	2.7
NR1D2	209750_at	2.7
ODZ1	205728_at	2.69
	207737_at	2.69
C20orf111	209020_at	2.69
OVOL3	216311_at	2.69
ISG20	33304_at	2.69
ZNF235	210595_at	2.69
LRRC31	220622_at	2.69
AOX1	205082_s_at	2.69
CARS	202402_s_at	2.69
HLA-DQA1	203290_at	2.69
AGTR2	207293_s_at	2.69
ITGB6	208084_at	2.69
GGTLC2	209918_at	2.69
HIST1H2AG , HIST1H2AH , HIST1H2AI , HIST1H2AK , HIST1H2AL , HIST1H2AM	207156_at	2.68
TMEM151B	213676_at	2.68
C17orf48	220606_s_at	2.68
ISG20	204698_at	2.68
CLCN6	203950_s_at	2.68
TNFAIP1	201208_s_at	2.68
CD52	204661_at	2.68
PBXIP1	207838_x_at	2.68
GAL	214240_at	2.68
C1orf105	214357_at	2.68
EFCAB1	220156_at	2.68
IGHA1 , IGHG1 , IGHM	211649_x_at	2.67
CTAGE15P , CTAGE4 , CTAGE6P , CTAGE8 , CTAGE9	214355_x_at	2.67
ALMS1	214707_x_at	2.67
LOC100128077 , LOC100506190	215185_at	2.67
DLEC1	207896_s_at	2.67
BLZF1	32088_at	2.67
SEC22B	209206_at	2.67
CD8B	207979_s_at	2.67
ALOX5AP	204174_at	2.67
SLC1A5	208916_at	2.67
RNF187	212155_at	2.67
PPP4R4	220673_s_at	2.67
CTNND1 , TMX2-CTNND1	208407_s_at	2.66
	217105_at	2.66
GCNT1	205505_at	2.66
PDE3A	206389_s_at	2.66
CHD3	208807_s_at	2.66
TNMD	220065_at	2.66
PLK2	201939_at	2.65
REN	206367_at	2.65
MYL10	221660_at	2.65
IGLC1 , IGLJ3	216365_x_at	2.64
	216597_at	2.64
	217233_at	2.64
GM2A	215891_s_at	2.64
CNGB1	211099_s_at	2.64
EIF3F	200865_at	2.64
PTGS1	205127_at	2.64
SLIT2	209897_s_at	2.64
PAX1	214401_at	2.64
	AFFX-DapX-M_at	2.63
61E3.4 , LOC100132247 , LOC100652992 , LOC595101 , LOC613037 , LOC728888 , NPIPL3	211996_s_at	2.63
RERGL	220276_at	2.63
MMP19	204575_s_at	2.63
MC1R	205458_at	2.63
RGS13	210258_at	2.63
DNAJC24	213853_at	2.63
ZNF556	220709_at	2.63
KIAA0195	222210_at	2.63
	216771_at	2.62
LGALS8	208933_s_at	2.62
CA7	207504_at	2.62
UTS2	220784_s_at	2.62
HAPLN1	205524_s_at	2.62
ALDH3A2	202053_s_at	2.62
SOCS1	209999_x_at	2.62
FTL	213187_x_at	2.62
PIEZO2	219602_s_at	2.62
LOC399491	214035_x_at	2.61
	215969_at	2.61
LACTB2	218701_at	2.61
HRG	206226_at	2.61
HDHD3	221256_s_at	2.61
KPNA4	213567_at	2.61
ZMYM5	206652_at	2.61
KRT31	206677_at	2.61
	AFFX-r2-Bs-dap-5_at	2.6
SLC19A2	209681_at	2.6
COL4A3	216896_at	2.6
EDEM1	203279_at	2.6
TRIM31	208170_s_at	2.6
ADARB1	209979_at	2.6
LAMA4	202202_s_at	2.6
NOTCH3	203237_s_at	2.6
C2CD2L	204758_s_at	2.6
GATA4	205517_at	2.6
ZMYM5	206744_s_at	2.6
HRK	206865_at	2.6
CNTN1	211203_s_at	2.6
CEBPB	212501_at	2.6
SYNJ1	212990_at	2.6
ZNF226	219603_s_at	2.6
DNAI1	220125_at	2.6
CECR1	219505_at	2.59
DDIT4	202887_s_at	2.59
SIRT4	222248_s_at	2.59
CCL7	208075_s_at	2.59
TNFRSF12A	218368_s_at	2.59
	217012_at	2.58
RGS5	209071_s_at	2.58
NAGLU	215880_at	2.58
IFRD1	202146_at	2.58
FAM114A1	213455_at	2.58
GGA2	208915_s_at	2.58
NRP1	212298_at	2.58
CNTNAP2	215145_s_at	2.58
ERO1LB	220012_at	2.58
TMEM135	222209_s_at	2.58
TSPAN31	203226_s_at	2.57
DDB2	203409_at	2.57
LILRB2	207697_x_at	2.57
HEXA	201765_s_at	2.57
TBC1D22A	209650_s_at	2.57
FCGR2C	211395_x_at	2.57
GBA , GBAP1	209093_s_at	2.56
PSPH	205048_s_at	2.56
CTNS	215459_at	2.56
KCNJ13	210179_at	2.56
BTBD18	215349_at	2.56
CTSD	200766_at	2.56
NEBL	203961_at	2.56
AHSG	204551_s_at	2.56
ISCU	209075_s_at	2.56
VWA1	218731_s_at	2.56
AEN	219361_s_at	2.56
FGF17	221376_at	2.56
KIAA0913	216345_at	2.55
C16orf95	219784_at	2.55
MYF6	206372_at	2.55
DYNC2LI1	203762_s_at	2.55
CYP3A5	205765_at	2.55
SLC2A5	204430_s_at	2.55
ANKRA2	218769_s_at	2.55
GFAP	203540_at	2.55
CD33	206120_at	2.55
HPS1	210112_at	2.55
NENF	214072_x_at	2.55
MYNN	218926_at	2.55
LOC100506403 , RUNX1	211620_x_at	2.54
HAB1	216878_x_at	2.54
HIST2H2AA3 , HIST2H2AA4	218280_x_at	2.54
ANKRD5	220144_s_at	2.54
PYROXD1	213878_at	2.54
SMARCA2	212257_s_at	2.54
TRAPPC11	218179_s_at	2.54
LOX	213640_s_at	2.54
DUSP4	204014_at	2.54
CDK17	206474_at	2.54
HBG1 , HBG2 , LOC100653006 , LOC100653319	213515_x_at	2.53
	215304_at	2.53
	216758_at	2.53
CYLD	221903_s_at	2.53
FAM49A	209683_at	2.53
PPL	203407_at	2.53
GYG2	210963_s_at	2.53
ATP6V0D1	212041_at	2.53
IKZF1	220704_at	2.53
WIZ	221785_at	2.53
HTR1B	210799_at	2.52
	215398_at	2.52
DDR1-AS1	216679_at	2.52
LENEP	221115_s_at	2.52
KRT5	201820_at	2.52
MOG	205989_s_at	2.52
NCK1	211063_s_at	2.52
MOSPD2	64883_at	2.52
KRT6A , KRT6B , KRT6C	214580_x_at	2.51
TRMT2B	205238_at	2.51
TLR7	220146_at	2.51
CYLD	39582_at	2.51
C1QA	218232_at	2.51
PTGER3	208169_s_at	2.51
TIGD6	220986_s_at	2.51
ATP6V0E1	200096_s_at	2.51
PAPPA	201982_s_at	2.51
CDR1	207276_at	2.51
BAG1	211475_s_at	2.51
RNF114	211678_s_at	2.5
GNS	212334_at	2.5
SEMA6A	220454_s_at	2.5
MCFD2	212246_at	2.5
KIAA1033	215936_s_at	2.5
FCGR3B	204007_at	2.5
UPK1A	214624_at	2.49
	217390_x_at	2.49
C5orf44	218674_at	2.49
SLC1A4	212811_x_at	2.49
CHI3L1	216546_s_at	2.49
PYGM	205577_at	2.49
SRCAP	212275_s_at	2.49
ZNF528	215019_x_at	2.49
HIST3H3	208572_at	2.48
LOC100653017 , MIR612 , NEAT1	214657_s_at	2.48
	217030_at	2.48
KIAA1644	221901_at	2.48
IRAK3	213817_at	2.48
CREBZF	202977_s_at	2.48
JHDM1D	221778_at	2.48
LAMTOR3	217971_at	2.48
LAMP1	201552_at	2.48
INPP5K	202781_s_at	2.48
SP140	207777_s_at	2.48
NRP1	210510_s_at	2.48
HNRNPD	213359_at	2.48
ANKRD12	216550_x_at	2.48
BRF2	218954_s_at	2.48
	AFFX-PheX-5_at	2.47
SLC22A18	204981_at	2.47
RGS17	220334_at	2.47
ZCCHC8	218478_s_at	2.47
CYP7B1	207386_at	2.47
MAP4	212567_s_at	2.47
PTGDS	211748_x_at	2.46
LOC92249	212957_s_at	2.46
HIST1H2BC , HIST1H2BE , HIST1H2BF , HIST1H2BG , HIST1H2BI	214455_at	2.46
YIF1B	220207_at	2.46
SLC22A18AS	206097_at	2.46
GNAL	214071_at	2.46
MYH11	201495_x_at	2.46
CLU	208792_s_at	2.46
PPCDC	219066_at	2.46
RGS6	214538_x_at	2.46
ATP7A	205198_s_at	2.46
LILRB5	206856_at	2.46
GUCY2F	208053_at	2.46
SLC36A1	213119_at	2.46
CTSB	213274_s_at	2.46
ATP6V0E1	214150_x_at	2.46
PLCL2	216217_at	2.46
GAD2	216651_s_at	2.46
HERC2P4 , LOC100652752 , LOC100653257	216196_at	2.45
HGD	205221_at	2.45
GAPDHS	207116_s_at	2.45
VEGFA	210512_s_at	2.45
MAPK14	211087_x_at	2.45
ANKLE2	213962_s_at	2.45
TMX4	216027_at	2.45
ARL8B	217852_s_at	2.45
	216735_x_at	2.44
RNF114	200867_at	2.44
HECTD3	218632_at	2.44
UTP14A	221098_x_at	2.44
DNAJB2	202500_at	2.44
SLC6A6	211030_s_at	2.44
PMAIP1	204285_s_at	2.44
S100A5	207763_at	2.44
LONP1	209017_s_at	2.44
WDR45	209216_at	2.44
KYNU	210662_at	2.44
ITGA2B	216956_s_at	2.44
	AFFX-DapX-3_at	2.43
	AFFX-r2-Bs-phe-M_at	2.43
GPR31	208556_at	2.43
HEXA-AS1	220718_at	2.43
CLCN7	221961_at	2.43
NRTN	210683_at	2.43
TFEB	50221_at	2.43
ZMYM2	202778_s_at	2.43
PARVB	37966_at	2.43
UBAP2L	209947_at	2.43
FUT9	216185_at	2.43
INPP4A	204553_x_at	2.43
AMD1	201196_s_at	2.43
KDM6A	203991_s_at	2.43
EFNA5	207301_at	2.43
CHRNB3	217086_at	2.43
GBAP1	210589_s_at	2.42
	217519_at	2.42
KANSL1L	215046_at	2.42
LAMP2	203042_at	2.42
BTBD7	217141_at	2.42
ALG1L2	215610_at	2.42
PNMA2	209597_s_at	2.42
SPEF1	216119_s_at	2.42
USP36	220370_s_at	2.42
KRTAP1-3	220978_at	2.41
FAM129A	217967_s_at	2.41
OSTM1	218196_at	2.41
SSBP2	210829_s_at	2.41
COL1A1	202310_s_at	2.41
NKX2-5	206578_at	2.41
CXCR6	211469_s_at	2.41
LYVE1	219059_s_at	2.41
BMP15	221332_at	2.41
HIST1H2AB , HIST1H2AE	214469_at	2.4
CCDC169-SOHLH2 , SOHLH2	220129_at	2.4
CASP4	209310_s_at	2.4
ATP2A3	207521_s_at	2.4
MZF1	40569_at	2.4
ACYP2	206833_s_at	2.4
SSBP2	203787_at	2.4
CYLD	221905_at	2.4
GRN	200678_x_at	2.4
CEBPG	204203_at	2.4
IL3	207906_at	2.4
DNM1	215116_s_at	2.4
SLC30A5	218989_x_at	2.4
CHPF2	221799_at	2.4
HIST1H2BC , HIST1H2BE , HIST1H2BF , HIST1H2BG , HIST1H2BI	208527_x_at	2.39
	217416_x_at	2.39
CABP5	221160_s_at	2.39
PSMB10	202659_at	2.39
BACH2	221234_s_at	2.39
GTF2H1	202453_s_at	2.39
SCN9A	206950_at	2.39
GRIN1	210781_x_at	2.39
WIPI1	213836_s_at	2.39
ETV2	215510_at	2.39
	207470_at	2.38
BLOC1S1-RDH5 , RDH5	210106_at	2.38
HLA-DQB1 , LOC100293977	212998_x_at	2.38
ZNF140	204523_at	2.38
SLC22A17	218675_at	2.38
ZNF440	216291_at	2.38
ARRB1	43511_s_at	2.38
EFHC1	219833_s_at	2.38
CTSB	200838_at	2.38
ITM2A	202746_at	2.38
PDGFRA	203131_at	2.38
TPSAB1	205683_x_at	2.38
ADRA1D	210961_s_at	2.38
PML	211013_x_at	2.38
HFE	211329_x_at	2.38
BAI3	211568_at	2.38
SRSF8	213152_s_at	2.38
KIAA1967	221070_s_at	2.38
SCAND2	215670_s_at	2.37
	222271_at	2.37
PIM1	209193_at	2.37
DNAL4	204008_at	2.37
SLC22A1	207201_s_at	2.37
PCNXL2	205689_at	2.37
SP100	202863_at	2.37
CCR1	205099_s_at	2.37
CNTF	208597_at	2.37
TNNC1	209904_at	2.37
MYO5A	217417_at	2.37
IL17B	220273_at	2.37
B3GNTL1	215055_at	2.36
FAIM3	221602_s_at	2.36
INPP5B	213804_at	2.36
ANKRD53	215759_at	2.36
UPK2	207862_at	2.36
EPS8L3	219404_at	2.36
FGB	204988_at	2.36
TWF1	214008_at	2.36
CATSPERG	221316_at	2.36
HIST1H2BB	208547_at	2.35
	215376_at	2.35
	216631_s_at	2.35
SLC22A5	205074_at	2.35
TCEAL4	202371_at	2.35
CYLD	60084_at	2.35
RCHY1	212749_s_at	2.35
RCHY1	214281_s_at	2.35
KLK13	217315_s_at	2.35
ICOSLG	211199_s_at	2.35
ARMCX6	214749_s_at	2.35
ETS2	201328_at	2.35
SPG11	203513_at	2.35
CCR5	206991_s_at	2.35
VAT1	208626_s_at	2.35
ATP6V1E1	208678_at	2.35
MSR1	211887_x_at	2.35
CARS	212971_at	2.35
	AFFX-PheX-M_at	2.34
HIST1H2BM	208515_at	2.34
ZNF259P1	217186_at	2.34
DDC	205311_at	2.34
HUWE1	214673_s_at	2.34
ITPR1	203710_at	2.34
PCNXL2	39650_s_at	2.34
MVP	202180_s_at	2.34
IDS	202438_x_at	2.34
ACE	209749_s_at	2.34
NPRL2	210373_at	2.34
ZC3H15	210709_at	2.34
WDFY3	212602_at	2.34
ZNF780B	214899_at	2.34
PRDM8	219835_at	2.34
MYEF2	222153_at	2.34
	AFFX-r2-Bs-dap-3_at	2.33
HIST1H2BC , HIST1H2BE , HIST1H2BF , HIST1H2BG , HIST1H2BI	208490_x_at	2.33
HIST1H2BC , HIST1H2BE , HIST1H2BF , HIST1H2BG , HIST1H2BI	215779_s_at	2.33
TCL6	221054_s_at	2.33
ACAA2	202002_at	2.33
DIEXF	204699_s_at	2.33
GOT1	208813_at	2.33
METTL5	220839_at	2.33
CYLD	213295_at	2.33
IL5RA	210744_s_at	2.33
CDK20	205271_s_at	2.33
ERP29	201216_at	2.33
GLRA3	210661_at	2.33
PML	211589_at	2.33
LTB4R	216388_s_at	2.33
ADRB3	217303_s_at	2.33
GUF1	218884_s_at	2.33
CNTNAP1	219400_at	2.33
MAGEC2	220062_s_at	2.33
PSPH	205194_at	2.32
RUNX2	221282_x_at	2.32
LECT2	207409_at	2.32
AKT2	211453_s_at	2.32
TTC18	215849_x_at	2.32
SPP2	214478_at	2.32
DTNA	211493_x_at	2.32
CHMP4A	218571_s_at	2.32
KDELR3	204017_at	2.32
SIGLEC8	208253_at	2.32
CREB3	209432_s_at	2.32
GATA3	209602_s_at	2.32
KRT10	213287_s_at	2.32
LIN37	213526_s_at	2.32
CFTR	215702_s_at	2.32
LOC100507472 , PCSK6	207414_s_at	2.31
	216278_at	2.31
	222051_s_at	2.31
AMPD3	207992_s_at	2.31
PYROXD1	219802_at	2.31
PALMD	218736_s_at	2.31
TRAK1	201283_s_at	2.31
TRIM38	203567_s_at	2.31
UBE2B	202334_s_at	2.31
POLRMT	203783_x_at	2.31
MNT	204206_at	2.31
CCDC132	207045_at	2.31
HTR7	207927_at	2.31
CLK4	210346_s_at	2.31
TAT	214413_at	2.31
NEK9	214738_s_at	2.31
MED27	215371_at	2.31
PAK1IP1	218886_at	2.31
PKP1	221854_at	2.31
CD52	34210_at	2.31
	215996_at	2.3
	216445_at	2.3
CHMP4A , TM9SF1	218572_at	2.3
EAPP	202623_at	2.3
SEL1L	202061_s_at	2.3
ITSN2	209898_x_at	2.3
ATG2B	219164_s_at	2.3
N4BP2L1	214886_s_at	2.3
VPS41	210849_s_at	2.3
GOLGA4	201567_s_at	2.3
CAPN3	210944_s_at	2.3
CLDN4	201428_at	2.3
COL1A1	202312_s_at	2.3
HNF1B	205313_at	2.3
OLFM1	205591_at	2.3
RORA	210479_s_at	2.3
SPDEF	213441_x_at	2.3
GPR20	214510_at	2.29
	215586_at	2.29
C10orf68	220749_at	2.29
SPINT1	202826_at	2.29
PAFAH2	205232_s_at	2.29
TNFRSF10C	211163_s_at	2.29
DAAM1	216060_s_at	2.29
THAP9-AS1	215009_s_at	2.28
	220897_at	2.28
ZNF44	215359_x_at	2.28
SYF2	202553_s_at	2.28
DPYS	206065_s_at	2.28
CIR1	209571_at	2.28
TLE4	216997_x_at	2.28
	215351_at	2.27
	220915_s_at	2.27
PCYT1A	204209_at	2.27
TAGLN	205547_s_at	2.27
VGF	205586_x_at	2.27
WBP2	209117_at	2.27
EMC3	217882_at	2.27
CTRB1 , CTRB2	205971_s_at	2.26
SULF1	212354_at	2.26
C21orf2	221975_s_at	2.26
ZNF415	205514_at	2.26
CELF2	202158_s_at	2.26
LIG4	206235_at	2.26
AHI1	221569_at	2.26
AGGF1	210710_at	2.26
ROR2	205578_at	2.26
VPS13B	213243_at	2.26
RAC2	213603_s_at	2.26
SLAMF8	219386_s_at	2.26
CHRNA9	221107_at	2.26
ERVH-6	211614_at	2.25
61E3.4 , LOC100132247 , LOC100652992 , LOC613037 , LOC728888 , NPIPL3	215123_at	2.25
CD19	206398_s_at	2.25
GPR162	205056_s_at	2.25
PSAT1	220892_s_at	2.25
CCR4	208376_at	2.25
ARHGEF2	207629_s_at	2.25
HTATIP2	209448_at	2.25
CDK13	210965_x_at	2.25
GMIP	218913_s_at	2.25
TTLL7	219882_at	2.25
ZNF643	207219_at	2.24
LOC79015	220449_at	2.24
HS3ST3A1	219985_at	2.24
NXPE3	217540_at	2.24
BCL2L13	217955_at	2.24
GNS	212335_at	2.24
INHBA	204926_at	2.24
KLHL3	221221_s_at	2.24
WDR52	221103_s_at	2.24
UROD	208970_s_at	2.24
CLIP1	201975_at	2.24
VPS45	207967_at	2.24
TPSAB1	210084_x_at	2.24
RNF6	210931_at	2.24
C2orf42	219128_at	2.24
SOX18	219568_x_at	2.24
SOAT1	221561_at	2.24
	AFFX-r2-Bs-dap-M_at	2.23
PLCH2	206080_at	2.23
RHCE , RHD	215819_s_at	2.23
FAM66D	222194_at	2.23
TXNDC9	211758_x_at	2.23
RNF114	200868_s_at	2.23
ENPP4	204160_s_at	2.23
CTBS	218924_s_at	2.23
ANAPC13	209001_s_at	2.23
LST1	210629_x_at	2.23
PSD4	203317_at	2.23
NCK1	204725_s_at	2.23
HS3ST1	213991_s_at	2.23
BRD1	215460_x_at	2.23
STXBP5L	215518_at	2.23
METTL21D	218940_at	2.23
DISC1 , TSNAX-DISC1	207759_s_at	2.22
	220874_at	2.22
RPL3L	206768_at	2.22
STAM2	209649_at	2.22
ADAMTS5	219935_at	2.22
SLC10A2	207095_at	2.22
LUC7L3	203804_s_at	2.22
TRIM22	213293_s_at	2.22
FHL1	210298_x_at	2.22
TGM4	217567_at	2.22
OGN	218730_s_at	2.22
PRNP	201300_s_at	2.22
CAPN6	202965_s_at	2.22
NAT2	206797_at	2.22
NECAP1	209300_s_at	2.22
PPAP2C	209529_at	2.22
HGD	214307_at	2.22
ROBO3	219550_at	2.22
MED18	219730_at	2.22
SPSB3	46256_at	2.22
	AFFX-LysX-3_at	2.21
SSX2 , SSX2B	207493_x_at	2.21
CYP2R1	207786_at	2.21
TNXA , TNXB	216333_x_at	2.21
	216681_at	2.21
IGHA1 , IGHG1 , IGHM , IGHV3-23 , IGHV4-31	217084_at	2.21
	220787_at	2.21
	221382_at	2.21
	222306_at	2.21
MASP2	207041_at	2.21
LGALS8	208935_s_at	2.21
RRAS2	212590_at	2.21
LCN1	207930_at	2.21
SLC25A20	203658_at	2.21
CD58	222061_at	2.21
ITPR1	216944_s_at	2.21
BTG2	201235_s_at	2.21
ETFDH	205530_at	2.21
CRYBB1	206185_at	2.21
NEUROD2	210271_at	2.21
CLCN4	214769_at	2.21
RASAL1	219752_at	2.21
	210703_at	2.2
UGT1A1 , UGT1A10 , UGT1A3 , UGT1A4 , UGT1A5 , UGT1A6 , UGT1A7 , UGT1A8 , UGT1A9	215125_s_at	2.2
OR2A20P , OR2A9P	222290_at	2.2
RALGPS2	220338_at	2.2
ST7L	219964_at	2.2
SEL1L	202063_s_at	2.2
OCLN	209925_at	2.2
KIAA1109	212779_at	2.2
CCDC170	220581_at	2.2
FTCD	220604_x_at	2.2
SUPT7L	201837_s_at	2.2
PIGV	219238_at	2.2
KIAA0196	201985_at	2.2
F5	204714_s_at	2.2
CD24	209772_s_at	2.2
ZNF268	209989_at	2.2
CAPN9	210641_at	2.2
BPIFA1	220542_s_at	2.2
N4BP2L2	221899_at	2.2
C2orf72	213148_at	2.19
EPAG	217050_at	2.19
	217374_x_at	2.19
RHD	210429_at	2.19
HSPA13	202558_s_at	2.19
NEFM	205113_at	2.19
CXXC4	220277_at	2.19
LIF	205266_at	2.19
CTH	206085_s_at	2.19
ZNF79	214138_at	2.19
MYRIP	214156_at	2.19
PRDM1	217192_s_at	2.19
NANS	218189_s_at	2.19
LIMD2	218600_at	2.19
APOBR	220023_at	2.19
NEFL	221916_at	2.19
HIST1H2BH	208546_x_at	2.18
	221625_at	2.18
	222366_at	2.18
OASL	210797_s_at	2.18
LLGL1	206124_s_at	2.18
LTK	217184_s_at	2.18
SNAP23	214544_s_at	2.18
UBE2A	201899_s_at	2.18
IGFBP1	205302_at	2.18
KCNC3	207600_at	2.18
ACSM3	210377_at	2.18
DPYSL4	214301_s_at	2.18
MED14	215167_at	2.18
	AFFX-r2-Bs-lys-5_at	2.17
MYH2 , MYH4	204631_at	2.17
OR7E12P	216698_x_at	2.17
	217394_at	2.17
PURG	220860_at	2.17
ANXA5	200782_at	2.17
GATAD1	208503_s_at	2.17
IQSEC2	214819_at	2.17
FMO1	205666_at	2.17
ATG12	213026_at	2.17
PDC	211496_s_at	2.17
CFLAR	209508_x_at	2.17
LTK	207106_s_at	2.17
HAX1	201145_at	2.17
SELPLG	209880_s_at	2.17
TAF1A	206613_s_at	2.17
TMEM8A	221882_s_at	2.17
CHIA	220630_s_at	2.17
FUT7	217696_at	2.17
NAT9	204382_at	2.17
CACNG1	206612_at	2.17
KRT10	207023_x_at	2.17
WDR73	213031_s_at	2.17
RPLP2	217670_at	2.17
METTL22	218945_at	2.17
	AFFX-r2-Bs-phe-3_at	2.16
PART1	205834_s_at	2.16
LOC100506453 , LOC389906	59433_at	2.16
ATF4	200779_at	2.16
RNMT	202684_s_at	2.16
STK19	204090_at	2.16
MEF2A	208328_s_at	2.16
SWAP70	209307_at	2.16
THPO	211154_at	2.16
ELL2	214446_at	2.16
N4BP2L2	214748_at	2.16
SLC16A3	217691_x_at	2.16
STEAP4	220187_at	2.16
LOC100652765	201171_at	2.15
GABBR1 , UBD	205890_s_at	2.15
	217151_at	2.15
CALCR	207887_s_at	2.15
PEX3	203970_s_at	2.15
GAS6	202177_at	2.15
ZBTB48	205025_at	2.15
GNPDA1	202382_s_at	2.15
KIAA1033	212795_at	2.15
M6PR	200901_s_at	2.15
HPS5	204544_at	2.15
ATG14	204568_at	2.15
ROM1	205806_at	2.15
ATP2B2	211586_s_at	2.15
PBLD	219543_at	2.15
RTEL1 , RTEL1-TNFRSF6B , TNFRSF6B	211526_s_at	2.14
	216575_at	2.14
IGH@ , IGHA1 , IGHA2 , IGHD , IGHG1 , IGHG3 , IGHG4 , IGHM , IGHV4-31	217236_x_at	2.14
USP6	206405_x_at	2.14
NFKB2	209636_at	2.14
ASMT	206779_s_at	2.14
SLC1A4	209610_s_at	2.14
PEX14	33760_at	2.14
AKAP9	210962_s_at	2.14
MTHFD2	201761_at	2.14
MTM1	204101_at	2.14
ZIC3	207197_at	2.14
ARHGEF2	209435_s_at	2.14
LAT	211005_at	2.14
SKIL	215889_at	2.14
GNAO1	215912_at	2.14
ANKRD12	216563_at	2.14
BRF2	218955_at	2.14
SLX1A-SULT1A3 , SLX1B-SULT1A4 , SULT1A3 , SULT1A4	209607_x_at	2.13
CROCCP2	211038_s_at	2.13
FTH1P5	211628_x_at	2.13
SNED1	213488_at	2.13
IGHD	215621_s_at	2.13
IGK@ , IGKC	216576_x_at	2.13
	217386_at	2.13
IDI2-AS1	220703_at	2.13
YIPF5	221423_s_at	2.13
CTDSPL	213597_s_at	2.13
BHLHB9	213709_at	2.13
IRF4	216987_at	2.13
GABARAP	200645_at	2.13
RCN1	201063_at	2.13
NUPL1	204435_at	2.13
OPRK1	207553_at	2.13
ST3GAL6	210942_s_at	2.13
LAMA4	210989_at	2.13
TMEM87A	212204_at	2.13
GOLGA5	218241_at	2.13
PUS7L	221025_x_at	2.13
	215473_at	2.12
	217490_at	2.12
OXR1	218197_s_at	2.12
NBR1	201384_s_at	2.12
COX20	206848_at	2.12
DIEXF	214193_s_at	2.12
KLF6	208961_s_at	2.12
RBM5	201394_s_at	2.12
CYP2E1	209975_at	2.12
ATP6V0E1	201172_x_at	2.12
ALX4	208330_at	2.12
ABCA1	216066_at	2.12
KRT34 , LOC100653049	206969_at	2.11
CACNA1G	211315_s_at	2.11
	217479_at	2.11
KCNE1	208514_at	2.11
IFIH1	216020_at	2.11
MDM2	211832_s_at	2.11
VPS41	203106_s_at	2.11
C11orf63	220141_at	2.11
REST	204535_s_at	2.11
SH3BP5	201810_s_at	2.11
APOM	214910_s_at	2.11
VPS26A	201807_at	2.11
FAM179B	213304_at	2.11
SLC6A2	215715_at	2.11
PHLDA1	217996_at	2.11
PHLDA1	217997_at	2.11
INTS6	218819_at	2.11
	AFFX-r2-Bs-lys-3_at	2.1
C18orf1	209573_s_at	2.1
[truncated: 259 more rows]
