# Supplementary material for: Regulation of the JMJD3 (KDM6B) histone demethylase in glioblastoma stem cells by STAT3
Source: PLoS One. 2017 Apr 6;12(4):e0174775. doi: 10.1371/journal.pone.0174775 (PMC5383422; doi:10.1371/journal.pone.0174775)
Supplement: S3 Table — Intersected list of genes showing both reduction in repressive H3K27me3 mark as well as 2 fold or higher gene expression upon S3i treatment. (XLSX) [file pone.0174775.s007.xlsx]

## Sheet: Sheet1
Intersected list of genes with reduced H3K27me3 mark as well as 2 fold or higher gene expression upon S3i treatment
Gene symbol
FGF21
GDF15
NUPR1
HMOX1
MYOF
ACTA2
INHBE
AKR1C3
MARS
SYNE1
RENBP
SLC52A1
STX3
MPZ
MS4A12
GPNMB
PCK2
SYT1
PHF8
VDR
HRH1
TBX10
RYR3
AKR1B10
SQSTM1
NLGN1
LCP2
NHLH2
SMEK1
POPDC3
ADCY1
PLCB1
ELTD1
MYO6
LY96
NFASC
SPAM1
NOX3
ACRV1
OAS2
BLVRB
IFNA7
DAB2
NQO1
PTK2B
KCNK1
TMPRSS2
HLA-DRB4
MMP1
TRIM16
TMEM30B
CDKN1A
ECM2
MYOF
ZNF440
NQO1
SLC26A3
ATP2C2
SCN3B
GRAMD3
SLC25A30
DYRK1B
CHI3L1
CERS4
GEM
SCGB2A2
PTHLH
FAS
GTPBP1
KMO
FAM214B
NKG7
CRISP1
SCTR
RELB
RGS6
ZFP36L1
CALY
ESR2
ESR1
TGM2
ANK1
RAD52
ADAM7
PHGDH
ANK1
MYO7B
MET
CD93
FAIM2
NQO1
TTC38
KIF1A
MAP2K7
ARNT
MAFF
NFKB2
CHI3L1
PRR5
CLIC2
POPDC2
EPB41L1
ASNS
IL18
KITLG
F9
RAG1
AP5Z1
LMO3
F2
MAP7
BLZF1
DICER1
FTH1
NFE2L3
ABCA1
IDS
MBD2
RSAD2
CFHR5
USP34
SH3BGR
UBQLN3
CCKAR
INPP5D
RIMS2
IL6R
OBSCN
ANXA3
PLAGL1
TESC
ZER1
TXNIP
SLCO3A1
USH1C
DGKB
CHGB
CHD5
SCPEP1
ATP6V1C1
PAQR3
LRRC2
ARSA
CXorf27
ANKS1B
KCNB2
IGFBP7
SLC7A7
NPIPL3
DOCK6
LGALS13
C19orf73
CLCF1
ASPH
MAP4K1
SASH3
SCG2
CFI
FBLN1
RECK
PRKG1
IL5
ITGB6
FCER2
DLGAP1
C19orf80
RCVRN
LPAR2
SULT2A1
SNAPC5
CDS1
HIF3A
HOXC10
TTC38
TUBAL3
FOXN3
MYOF
FCGR2C
SUSD5
HDC
IL21R
SMARCA4
RHD
DUSP2
OR10H1
FASLG
TBL1Y
UAP1L1
MSR1
HLA-DRB4
C14orf105
ZSCAN12
FAS
FAM149A
PIP5K1B
MAP3K13
SYTL2
DNAH17
ZAP70
ACTL6B
CATSPERB
MME
NPY2R
DSC2
KRT13
KLK3
TACSTD2
BCMO1
NCF2
AJAP1
SLC18A1
NR2F6
SCN7A
CLEC10A
F13B
AKAP9
SQSTM1
GJB3
CD96
HSD11B1
LARGE
TNS1
